# Supplementary material for: Cross-infectivity of honey and bumble bee-associated parasites across three bee families
Source: Parasitology. 2020 Jun 18;147(12):1290–304. doi: 10.1017/S0031182020001018 (PMC7477370; doi:10.1017/S0031182020001018)
Supplement: Supplementary file 1 [file S0031182020001018sup.zip]

Archive with 4 entries (4 files):
- S0031182020001018sup001.csv
- S0031182020001018sup002.pdf
- S0031182020001018sup003.csv
- S0031182020001018sup004.csv
