# Supplementary material for: Cross-infectivity of honey and bumble bee-associated parasites across three bee families
Source: Parasitology. 2020 Jun 18;147(12):1290–304. doi: 10.1017/S0031182020001018 (PMC7477370; doi:10.1017/S0031182020001018)
Supplement: Supplementary file 1 [file S0031182020001018sup.zip › S0031182020001018sup001.csv]

Year	Host	Parasite	Inoculation_treatment	Dead_before	End_Time	Colony	Number
2018	Bombus_impatiens	Nosema_ceranae	Parasite	1	3	E1	1
2018	Bombus_impatiens	Nosema_ceranae	Parasite	0	8	E1	2
2018	Bombus_impatiens	Nosema_ceranae	Parasite	0	8	E1	3
2018	Bombus_impatiens	Nosema_ceranae	Parasite	0	8	E1	4
2018	Bombus_impatiens	Nosema_ceranae	Parasite	0	8	E1	5
2018	Bombus_impatiens	Nosema_ceranae	Parasite	0	8	E1	6
2018	Bombus_impatiens	Nosema_ceranae	Parasite	0	8	E1	7
2018	Bombus_impatiens	Nosema_ceranae	Parasite	0	8	E1	8
2018	Bombus_impatiens	Nosema_ceranae	Parasite	0	8	E1	9
2018	Bombus_impatiens	Nosema_ceranae	Parasite	0	8	E1	10
2018	Bombus_impatiens	Nosema_ceranae	Parasite	0	8	E1	11
2018	Bombus_impatiens	Nosema_ceranae	Parasite	0	8	E1	12
2018	Bombus_impatiens	Nosema_ceranae	Parasite	0	8	E1	13
2018	Bombus_impatiens	Nosema_ceranae	Parasite	0	8	E2	1
2018	Bombus_impatiens	Nosema_ceranae	Parasite	0	8	E2	2
2018	Bombus_impatiens	Nosema_ceranae	Parasite	0	8	E2	3
2018	Bombus_impatiens	Nosema_ceranae	Parasite	0	8	E2	4
2018	Bombus_impatiens	Nosema_ceranae	Parasite	0	8	E2	5
2018	Bombus_impatiens	Nosema_ceranae	Parasite	0	8	E2	6
2018	Bombus_impatiens	Nosema_ceranae	Parasite	0	8	E2	7
2018	Bombus_impatiens	Nosema_ceranae	Parasite	0	8	E2	8
2018	Bombus_impatiens	Nosema_ceranae	Parasite	0	8	E2	9
2018	Bombus_impatiens	Nosema_ceranae	Parasite	0	8	E2	10
2018	Bombus_impatiens	Nosema_ceranae	Parasite	0	8	E2	11
2018	Bombus_impatiens	Nosema_ceranae	Parasite	0	8	E3	1
2018	Bombus_impatiens	Nosema_ceranae	Parasite	0	8	E3	2
2018	Bombus_impatiens	Nosema_ceranae	Parasite	0	8	E3	3
2018	Bombus_impatiens	Nosema_ceranae	Parasite	0	8	E3	4
2018	Bombus_impatiens	Nosema_ceranae	Parasite	0	8	E3	5
2018	Bombus_impatiens	Nosema_ceranae	Parasite	0	8	E3	6
2018	Bombus_impatiens	Nosema_ceranae	Parasite	0	8	E3	7
2018	Bombus_impatiens	Nosema_ceranae	Parasite	0	8	E3	8
2018	Bombus_impatiens	Nosema_ceranae	Parasite	0	8	E3	9
2018	Bombus_impatiens	Nosema_ceranae	Parasite	0	8	E3	10
2018	Bombus_impatiens	Nosema_ceranae	Parasite	0	8	E4	1
2018	Bombus_impatiens	Nosema_ceranae	Parasite	0	8	E4	2
2018	Bombus_impatiens	Nosema_ceranae	Parasite	0	8	E4	3
2018	Bombus_impatiens	Nosema_ceranae	Parasite	0	8	E4	4
2018	Bombus_impatiens	Nosema_ceranae	Parasite	0	8	E4	5
2018	Bombus_impatiens	Nosema_ceranae	Parasite	0	8	E4	6
2018	Bombus_impatiens	Nosema_ceranae	Parasite	0	8	E4	7
2018	Bombus_impatiens	Nosema_ceranae	Parasite	0	8	E4	8
2018	Bombus_impatiens	Nosema_ceranae	Parasite	0	8	E4	9
2018	Bombus_impatiens	Nosema_ceranae	Parasite	0	8	E5	1
2018	Bombus_impatiens	Nosema_ceranae	Parasite	0	8	E5	2
2018	Bombus_impatiens	Nosema_ceranae	Parasite	0	8	E5	3
2018	Bombus_impatiens	Nosema_ceranae	Parasite	0	8	E5	4
2018	Bombus_impatiens	Nosema_ceranae	Parasite	0	8	E5	5
2018	Bombus_impatiens	Nosema_ceranae	Parasite	0	8	E5	6
2018	Bombus_impatiens	Nosema_ceranae	Parasite	0	8	E5	7
2018	Bombus_impatiens	Nosema_ceranae	Parasite	0	8	E5	8
2018	Bombus_impatiens	Nosema_ceranae	Parasite	0	8	E5	9
2018	Bombus_impatiens	Nosema_ceranae	Parasite	0	8	E5	10
2018	Bombus_impatiens	Nosema_ceranae	Sham	0	8	E1	1
2018	Bombus_impatiens	Nosema_ceranae	Sham	0	8	E1	2
2018	Bombus_impatiens	Nosema_ceranae	Sham	0	8	E1	3
2018	Bombus_impatiens	Nosema_ceranae	Sham	0	8	E1	4
2018	Bombus_impatiens	Nosema_ceranae	Sham	0	8	E1	5
2018	Bombus_impatiens	Nosema_ceranae	Sham	0	8	E1	6
2018	Bombus_impatiens	Nosema_ceranae	Sham	0	8	E1	7
2018	Bombus_impatiens	Nosema_ceranae	Sham	0	8	E1	8
2018	Bombus_impatiens	Nosema_ceranae	Sham	0	8	E2	1
2018	Bombus_impatiens	Nosema_ceranae	Sham	0	8	E2	1
2018	Bombus_impatiens	Nosema_ceranae	Sham	0	8	E2	2
2018	Bombus_impatiens	Nosema_ceranae	Sham	0	8	E2	3
2018	Bombus_impatiens	Nosema_ceranae	Sham	0	8	E2	4
2018	Bombus_impatiens	Nosema_ceranae	Sham	0	8	E2	5
2018	Bombus_impatiens	Nosema_ceranae	Sham	0	8	E2	6
2018	Bombus_impatiens	Nosema_ceranae	Sham	0	8	E2	7
2018	Bombus_impatiens	Nosema_ceranae	Sham	0	8	E2	8
2018	Bombus_impatiens	Nosema_ceranae	Sham	0	8	E3	1
2018	Bombus_impatiens	Nosema_ceranae	Sham	0	8	E3	2
2018	Bombus_impatiens	Nosema_ceranae	Sham	0	8	E3	3
2018	Bombus_impatiens	Nosema_ceranae	Sham	0	8	E3	4
2018	Bombus_impatiens	Nosema_ceranae	Sham	0	8	E3	5
2018	Bombus_impatiens	Nosema_ceranae	Sham	0	8	E3	6
2018	Bombus_impatiens	Nosema_ceranae	Sham	0	8	E3	7
2018	Bombus_impatiens	Nosema_ceranae	Sham	0	8	E4	1
2018	Bombus_impatiens	Nosema_ceranae	Sham	0	8	E4	2
2018	Bombus_impatiens	Nosema_ceranae	Sham	0	8	E5	1
2018	Bombus_impatiens	Nosema_ceranae	Sham	0	8	E5	2
2018	Bombus_impatiens	Nosema_ceranae	Sham	0	8	E5	3
2018	Bombus_impatiens	Nosema_ceranae	Sham	0	8	E5	4
2018	Bombus_impatiens	Nosema_ceranae	Sham	0	8	E5	5
2018	Bombus_impatiens	Nosema_ceranae	Sham	0	8	E5	6
2018	Bombus_impatiens	Nosema_ceranae	Sham	0	8	E5	7
2018	Bombus_impatiens	Nosema_ceranae	Sham	0	8	E5	8
2018	Halictus_ligatus	Nosema_ceranae	Parasite	0	8	NA	1
2018	Halictus_ligatus	Nosema_ceranae	Parasite	0	8	NA	2
2018	Halictus_ligatus	Nosema_ceranae	Parasite	0	7	NA	3
2018	Halictus_ligatus	Nosema_ceranae	Parasite	0	8	NA	4
2018	Halictus_ligatus	Nosema_ceranae	Parasite	1	4	NA	5
2018	Halictus_ligatus	Nosema_ceranae	Parasite	0	8	NA	6
2018	Halictus_ligatus	Nosema_ceranae	Parasite	0	8	NA	7
2018	Halictus_ligatus	Nosema_ceranae	Parasite	0	8	NA	8
2018	Halictus_ligatus	Nosema_ceranae	Parasite	1	1	NA	9
2018	Halictus_ligatus	Nosema_ceranae	Parasite	0	8	NA	10
2018	Halictus_ligatus	Nosema_ceranae	Parasite	0	8	NA	11
2018	Halictus_ligatus	Nosema_ceranae	Parasite	0	8	NA	12
2018	Halictus_ligatus	Nosema_ceranae	Parasite	0	8	NA	13
2018	Halictus_ligatus	Nosema_ceranae	Parasite	0	8	NA	14
2018	Halictus_ligatus	Nosema_ceranae	Parasite	1	1	NA	15
2018	Halictus_ligatus	Nosema_ceranae	Parasite	1	1	NA	16
2018	Halictus_ligatus	Nosema_ceranae	Sham	0	8	NA	1
2018	Halictus_ligatus	Nosema_ceranae	Sham	0	8	NA	2
2018	Halictus_ligatus	Nosema_ceranae	Sham	0	8	NA	3
2018	Halictus_ligatus	Nosema_ceranae	Sham	0	8	NA	4
2018	Halictus_ligatus	Nosema_ceranae	Sham	0	8	NA	5
2018	Halictus_ligatus	Nosema_ceranae	Sham	0	8	NA	6
2018	Halictus_ligatus	Nosema_ceranae	Sham	0	8	NA	7
2018	Halictus_ligatus	Nosema_ceranae	Sham	0	8	NA	8
2018	Osmia_lignaria	Nosema_ceranae	Parasite	1	1	NA	1
2018	Osmia_lignaria	Nosema_ceranae	Parasite	0	8	NA	2
2018	Osmia_lignaria	Nosema_ceranae	Parasite	0	8	NA	3
2018	Osmia_lignaria	Nosema_ceranae	Parasite	1	1	NA	4
2018	Osmia_lignaria	Nosema_ceranae	Parasite	0	8	NA	5
2018	Osmia_lignaria	Nosema_ceranae	Parasite	0	8	NA	6
2018	Osmia_lignaria	Nosema_ceranae	Parasite	0	8	NA	7
2018	Osmia_lignaria	Nosema_ceranae	Parasite	0	8	NA	8
2018	Osmia_lignaria	Nosema_ceranae	Parasite	0	8	NA	9
2018	Osmia_lignaria	Nosema_ceranae	Parasite	1	1	NA	10
2018	Osmia_lignaria	Nosema_ceranae	Parasite	0	8	NA	11
2018	Osmia_lignaria	Nosema_ceranae	Parasite	1	2	NA	12
2018	Osmia_lignaria	Nosema_ceranae	Parasite	1	5	NA	13
2018	Osmia_lignaria	Nosema_ceranae	Parasite	0	8	NA	14
2018	Osmia_lignaria	Nosema_ceranae	Parasite	0	8	NA	15
2018	Osmia_lignaria	Nosema_ceranae	Parasite	1	1	NA	16
2018	Osmia_lignaria	Nosema_ceranae	Parasite	0	8	NA	17
2018	Osmia_lignaria	Nosema_ceranae	Parasite	0	8	NA	18
2018	Osmia_lignaria	Nosema_ceranae	Sham	1	1	NA	1
2018	Osmia_lignaria	Nosema_ceranae	Sham	0	8	NA	2
2018	Osmia_lignaria	Nosema_ceranae	Sham	0	8	NA	3
2018	Osmia_lignaria	Nosema_ceranae	Sham	0	8	NA	4
2018	Osmia_lignaria	Nosema_ceranae	Sham	1	6	NA	5
2018	Osmia_lignaria	Nosema_ceranae	Sham	0	8	NA	6
2018	Osmia_lignaria	Nosema_ceranae	Sham	0	8	NA	7
2018	Osmia_lignaria	Nosema_ceranae	Sham	0	8	NA	8
2018	Osmia_lignaria	Nosema_ceranae	Sham	0	8	NA	9
2018	Bombus_impatiens	Crithidia_bombi	Parasite	0	8	E6	1
2018	Bombus_impatiens	Crithidia_bombi	Parasite	1	4	E6	2
2018	Bombus_impatiens	Crithidia_bombi	Parasite	0	8	E6	3
2018	Bombus_impatiens	Crithidia_bombi	Parasite	0	8	E6	4
2018	Bombus_impatiens	Crithidia_bombi	Parasite	0	8	E6	5
2018	Bombus_impatiens	Crithidia_bombi	Parasite	0	8	E6	6
2018	Bombus_impatiens	Crithidia_bombi	Parasite	0	8	E6	7
2018	Bombus_impatiens	Crithidia_bombi	Parasite	0	8	E6	8
2018	Bombus_impatiens	Crithidia_bombi	Parasite	0	8	E6	9
2018	Bombus_impatiens	Crithidia_bombi	Parasite	0	8	E6	10
2018	Bombus_impatiens	Crithidia_bombi	Parasite	1	2	E6	11
2018	Bombus_impatiens	Crithidia_bombi	Parasite	0	8	E6	12
2018	Bombus_impatiens	Crithidia_bombi	Parasite	0	8	E6	13
2018	Bombus_impatiens	Crithidia_bombi	Parasite	0	8	E6	14
2018	Bombus_impatiens	Crithidia_bombi	Parasite	0	8	E7	1
2018	Bombus_impatiens	Crithidia_bombi	Parasite	0	8	E7	2
2018	Bombus_impatiens	Crithidia_bombi	Parasite	1	5	E7	3
2018	Bombus_impatiens	Crithidia_bombi	Parasite	1	2	E7	4
2018	Bombus_impatiens	Crithidia_bombi	Parasite	0	8	E7	5
2018	Bombus_impatiens	Crithidia_bombi	Parasite	0	8	E7	6
2018	Bombus_impatiens	Crithidia_bombi	Parasite	0	8	E7	7
2018	Bombus_impatiens	Crithidia_bombi	Parasite	1	6	E7	8
2018	Bombus_impatiens	Crithidia_bombi	Parasite	0	8	E7	9
2018	Bombus_impatiens	Crithidia_bombi	Parasite	0	8	E7	10
2018	Bombus_impatiens	Crithidia_bombi	Parasite	0	8	E7	11
2018	Bombus_impatiens	Crithidia_bombi	Parasite	0	8	E3	1
2018	Bombus_impatiens	Crithidia_bombi	Parasite	0	8	E3	2
2018	Bombus_impatiens	Crithidia_bombi	Parasite	0	8	E3	3
2018	Bombus_impatiens	Crithidia_bombi	Parasite	0	8	E3	4
2018	Bombus_impatiens	Crithidia_bombi	Parasite	0	8	E3	5
2018	Bombus_impatiens	Crithidia_bombi	Parasite	0	8	E3	6
2018	Bombus_impatiens	Crithidia_bombi	Parasite	0	8	E3	7
2018	Bombus_impatiens	Crithidia_bombi	Parasite	1	2	E3	8
2018	Bombus_impatiens	Crithidia_bombi	Parasite	0	8	E3	9
2018	Bombus_impatiens	Crithidia_bombi	Parasite	0	8	E3	10
2018	Bombus_impatiens	Crithidia_bombi	Parasite	0	8	E3	11
2018	Bombus_impatiens	Crithidia_bombi	Parasite	1	1	E3	12
2018	Bombus_impatiens	Crithidia_bombi	Parasite	0	8	E3	13
2018	Bombus_impatiens	Crithidia_bombi	Parasite	1	1	E3	14
2018	Bombus_impatiens	Crithidia_bombi	Parasite	0	8	E4	1
2018	Bombus_impatiens	Crithidia_bombi	Parasite	0	8	E4	2
2018	Bombus_impatiens	Crithidia_bombi	Parasite	0	8	E4	3
2018	Bombus_impatiens	Crithidia_bombi	Parasite	0	8	E4	4
2018	Bombus_impatiens	Crithidia_bombi	Parasite	0	8	E4	5
2018	Bombus_impatiens	Crithidia_bombi	Parasite	0	8	E4	6
2018	Bombus_impatiens	Crithidia_bombi	Parasite	0	8	E4	7
2018	Bombus_impatiens	Crithidia_bombi	Parasite	0	8	E5	1
2018	Bombus_impatiens	Crithidia_bombi	Parasite	0	8	E5	2
2018	Bombus_impatiens	Crithidia_bombi	Parasite	0	8	E5	3
2018	Bombus_impatiens	Crithidia_bombi	Parasite	0	8	E5	4
2018	Bombus_impatiens	Crithidia_bombi	Parasite	0	8	E5	5
2018	Bombus_impatiens	Crithidia_bombi	Parasite	0	8	E5	6
2018	Bombus_impatiens	Crithidia_bombi	Parasite	0	8	E5	7
2018	Bombus_impatiens	Crithidia_bombi	Parasite	0	8	E5	8
2018	Bombus_impatiens	Crithidia_bombi	Parasite	0	8	E5	9
2018	Bombus_impatiens	Crithidia_bombi	Parasite	0	8	E5	10
2018	Bombus_impatiens	Crithidia_bombi	Parasite	0	8	E5	11
2018	Bombus_impatiens	Crithidia_bombi	Parasite	1	2	E5	12
2018	Bombus_impatiens	Crithidia_bombi	Parasite	0	8	E5	13
2018	Bombus_impatiens	Crithidia_bombi	Parasite	0	8	E5	14
2018	Bombus_impatiens	Crithidia_bombi	Parasite	1	2	E5	15
2018	Bombus_impatiens	Crithidia_bombi	Parasite	1	2	E5	16
2018	Bombus_impatiens	Crithidia_bombi	Parasite	0	8	E5	17
2018	Bombus_impatiens	Crithidia_bombi	Sham	0	8	E6	1
2018	Bombus_impatiens	Crithidia_bombi	Sham	0	8	E6	2
2018	Bombus_impatiens	Crithidia_bombi	Sham	0	8	E6	3
2018	Bombus_impatiens	Crithidia_bombi	Sham	1	1	E6	4
2018	Bombus_impatiens	Crithidia_bombi	Sham	0	8	E6	5
2018	Bombus_impatiens	Crithidia_bombi	Sham	0	8	E6	6
2018	Bombus_impatiens	Crithidia_bombi	Sham	0	8	E6	7
2018	Bombus_impatiens	Crithidia_bombi	Sham	0	8	E7	1
2018	Bombus_impatiens	Crithidia_bombi	Sham	0	8	E7	2
2018	Bombus_impatiens	Crithidia_bombi	Sham	1	2	E7	3
2018	Bombus_impatiens	Crithidia_bombi	Sham	1	1	E7	4
2018	Bombus_impatiens	Crithidia_bombi	Sham	0	8	E7	5
2018	Bombus_impatiens	Crithidia_bombi	Sham	0	8	E7	6
2018	Bombus_impatiens	Crithidia_bombi	Sham	0	8	E7	7
2018	Bombus_impatiens	Crithidia_bombi	Sham	0	8	E7	8
2018	Bombus_impatiens	Crithidia_bombi	Sham	1	2	E3	1
2018	Bombus_impatiens	Crithidia_bombi	Sham	0	8	E3	2
2018	Bombus_impatiens	Crithidia_bombi	Sham	0	8	E3	3
2018	Bombus_impatiens	Crithidia_bombi	Sham	0	8	E3	4
2018	Bombus_impatiens	Crithidia_bombi	Sham	0	8	E3	5
2018	Bombus_impatiens	Crithidia_bombi	Sham	1	1	E3	6
2018	Bombus_impatiens	Crithidia_bombi	Sham	1	4	E3	7
2018	Bombus_impatiens	Crithidia_bombi	Sham	0	8	E3	8
2018	Bombus_impatiens	Crithidia_bombi	Sham	0	8	E3	9
2018	Bombus_impatiens	Crithidia_bombi	Sham	0	8	E4	1
2018	Bombus_impatiens	Crithidia_bombi	Sham	0	8	E4	2
2018	Bombus_impatiens	Crithidia_bombi	Sham	1	6	E4	3
2018	Bombus_impatiens	Crithidia_bombi	Sham	0	8	E4	4
2018	Bombus_impatiens	Crithidia_bombi	Sham	0	8	E4	5
2018	Bombus_impatiens	Crithidia_bombi	Sham	0	8	E4	6
2018	Bombus_impatiens	Crithidia_bombi	Sham	0	8	E4	7
2018	Bombus_impatiens	Crithidia_bombi	Sham	0	8	E4	8
2018	Bombus_impatiens	Crithidia_bombi	Sham	0	8	E4	9
2018	Bombus_impatiens	Crithidia_bombi	Sham	0	8	E5	1
2018	Bombus_impatiens	Crithidia_bombi	Sham	0	8	E5	2
2018	Bombus_impatiens	Crithidia_bombi	Sham	0	8	E5	3
2018	Bombus_impatiens	Crithidia_bombi	Sham	0	8	E5	4
2018	Bombus_impatiens	Crithidia_bombi	Sham	0	8	E5	5
2018	Bombus_impatiens	Crithidia_bombi	Sham	0	8	E5	6
2018	Bombus_impatiens	Crithidia_bombi	Sham	0	8	E5	7
2018	Bombus_impatiens	Crithidia_bombi	Sham	0	8	E5	8
2018	Bombus_impatiens	Crithidia_bombi	Sham	0	8	E5	9
2018	Bombus_impatiens	Crithidia_bombi	Sham	0	8	E5	10
2018	Halictus_ligatus	Crithidia_bombi	Parasite	0	8	NA	1
2018	Halictus_ligatus	Crithidia_bombi	Parasite	0	8	NA	2
2018	Halictus_ligatus	Crithidia_bombi	Parasite	0	8	NA	3
2018	Halictus_ligatus	Crithidia_bombi	Parasite	0	8	NA	4
2018	Halictus_ligatus	Crithidia_bombi	Parasite	0	8	NA	5
2018	Halictus_ligatus	Crithidia_bombi	Parasite	1	2	NA	6
2018	Halictus_ligatus	Crithidia_bombi	Parasite	0	8	NA	7
2018	Halictus_ligatus	Crithidia_bombi	Parasite	0	8	NA	8
2018	Halictus_ligatus	Crithidia_bombi	Parasite	0	8	NA	9
2018	Halictus_ligatus	Crithidia_bombi	Parasite	0	8	NA	10
2018	Halictus_ligatus	Crithidia_bombi	Parasite	0	8	NA	11
2018	Halictus_ligatus	Crithidia_bombi	Parasite	1	1	NA	12
2018	Halictus_ligatus	Crithidia_bombi	Parasite	0	8	NA	13
2018	Halictus_ligatus	Crithidia_bombi	Parasite	0	8	NA	14
2018	Halictus_ligatus	Crithidia_bombi	Parasite	0	8	NA	15
2018	Halictus_ligatus	Crithidia_bombi	Parasite	0	8	NA	16
2018	Halictus_ligatus	Crithidia_bombi	Parasite	0	8	NA	17
2018	Halictus_ligatus	Crithidia_bombi	Parasite	0	8	NA	18
2018	Halictus_ligatus	Crithidia_bombi	Parasite	0	8	NA	19
2018	Halictus_ligatus	Crithidia_bombi	Parasite	0	8	NA	20
2018	Halictus_ligatus	Crithidia_bombi	Parasite	0	8	NA	21
2018	Halictus_ligatus	Crithidia_bombi	Parasite	0	8	NA	22
2018	Halictus_ligatus	Crithidia_bombi	Parasite	0	8	NA	23
2018	Halictus_ligatus	Crithidia_bombi	Parasite	0	8	NA	24
2018	Halictus_ligatus	Crithidia_bombi	Parasite	0	8	NA	25
2018	Halictus_ligatus	Crithidia_bombi	Parasite	0	8	NA	26
2018	Halictus_ligatus	Crithidia_bombi	Parasite	0	8	NA	27
2018	Halictus_ligatus	Crithidia_bombi	Parasite	1	1	NA	28
2018	Halictus_ligatus	Crithidia_bombi	Parasite	0	8	NA	29
2018	Halictus_ligatus	Crithidia_bombi	Parasite	0	8	NA	30
2018	Halictus_ligatus	Crithidia_bombi	Parasite	0	8	NA	31
2018	Halictus_ligatus	Crithidia_bombi	Parasite	0	8	NA	32
2018	Halictus_ligatus	Crithidia_bombi	Parasite	0	8	NA	33
2018	Halictus_ligatus	Crithidia_bombi	Parasite	0	8	NA	34
2018	Halictus_ligatus	Crithidia_bombi	Parasite	0	8	NA	35
2018	Halictus_ligatus	Crithidia_bombi	Parasite	0	8	NA	36
2018	Halictus_ligatus	Crithidia_bombi	Parasite	0	8	NA	37
2018	Halictus_ligatus	Crithidia_bombi	Parasite	0	8	NA	38
2018	Halictus_ligatus	Crithidia_bombi	Parasite	0	8	NA	39
2018	Halictus_ligatus	Crithidia_bombi	Parasite	0	8	NA	40
2018	Halictus_ligatus	Crithidia_bombi	Parasite	0	8	NA	41
2018	Halictus_ligatus	Crithidia_bombi	Parasite	0	8	NA	42
2018	Halictus_ligatus	Crithidia_bombi	Parasite	0	8	NA	43
2018	Halictus_ligatus	Crithidia_bombi	Parasite	0	8	NA	44
2018	Halictus_ligatus	Crithidia_bombi	Parasite	0	8	NA	45
2018	Halictus_ligatus	Crithidia_bombi	Sham	0	8	NA	1
2018	Halictus_ligatus	Crithidia_bombi	Sham	0	8	NA	2
2018	Halictus_ligatus	Crithidia_bombi	Sham	0	8	NA	3
2018	Halictus_ligatus	Crithidia_bombi	Sham	0	8	NA	4
2018	Halictus_ligatus	Crithidia_bombi	Sham	0	8	NA	5
2018	Halictus_ligatus	Crithidia_bombi	Sham	0	8	NA	6
2018	Halictus_ligatus	Crithidia_bombi	Sham	0	8	NA	7
2018	Halictus_ligatus	Crithidia_bombi	Sham	1	7	NA	8
2018	Halictus_ligatus	Crithidia_bombi	Sham	0	8	NA	9
2018	Halictus_ligatus	Crithidia_bombi	Sham	0	8	NA	10
2018	Halictus_ligatus	Crithidia_bombi	Sham	0	8	NA	11
2018	Halictus_ligatus	Crithidia_bombi	Sham	0	8	NA	12
2018	Halictus_ligatus	Crithidia_bombi	Sham	0	8	NA	13
2018	Halictus_ligatus	Crithidia_bombi	Sham	0	8	NA	14
2018	Halictus_ligatus	Crithidia_bombi	Sham	0	8	NA	15
2018	Halictus_ligatus	Crithidia_bombi	Sham	0	8	NA	16
2018	Halictus_ligatus	Crithidia_bombi	Sham	0	8	NA	17
2018	Halictus_ligatus	Crithidia_bombi	Sham	0	8	NA	18
2018	Halictus_ligatus	Crithidia_bombi	Sham	0	8	NA	19
2018	Halictus_ligatus	Crithidia_bombi	Sham	0	8	NA	20
2018	Halictus_ligatus	Crithidia_bombi	Sham	0	8	NA	21
2018	Halictus_ligatus	Crithidia_bombi	Sham	0	8	NA	22
2018	Halictus_ligatus	Crithidia_bombi	Sham	1	1	NA	23
2018	Halictus_ligatus	Crithidia_bombi	Sham	0	8	NA	24
2018	Halictus_ligatus	Crithidia_bombi	Sham	1	7	NA	25
2018	Halictus_ligatus	Crithidia_bombi	Sham	0	8	NA	26
2018	Bombus_impatiens	Crithidia_mellificae	Parasite	0	8	E1	1
2018	Bombus_impatiens	Crithidia_mellificae	Parasite	0	8	E1	2
2018	Bombus_impatiens	Crithidia_mellificae	Parasite	0	8	E1	3
2018	Bombus_impatiens	Crithidia_mellificae	Parasite	0	8	E1	4
2018	Bombus_impatiens	Crithidia_mellificae	Parasite	0	8	E1	5
2018	Bombus_impatiens	Crithidia_mellificae	Parasite	0	8	E2	1
2018	Bombus_impatiens	Crithidia_mellificae	Parasite	0	8	E2	2
2018	Bombus_impatiens	Crithidia_mellificae	Parasite	0	8	E3	1
2018	Bombus_impatiens	Crithidia_mellificae	Parasite	0	8	E3	2
2018	Bombus_impatiens	Crithidia_mellificae	Parasite	0	8	E3	3
2018	Bombus_impatiens	Crithidia_mellificae	Parasite	0	8	E3	4
2018	Bombus_impatiens	Crithidia_mellificae	Parasite	0	8	E3	5
2018	Bombus_impatiens	Crithidia_mellificae	Parasite	1	3	E3	6
2018	Bombus_impatiens	Crithidia_mellificae	Parasite	0	8	E3	7
2018	Bombus_impatiens	Crithidia_mellificae	Parasite	0	8	E6	1
2018	Bombus_impatiens	Crithidia_mellificae	Parasite	0	8	E6	2
2018	Bombus_impatiens	Crithidia_mellificae	Parasite	0	8	E6	3
2018	Bombus_impatiens	Crithidia_mellificae	Parasite	1	4	E6	4
2018	Bombus_impatiens	Crithidia_mellificae	Parasite	0	8	E7	1
2018	Bombus_impatiens	Crithidia_mellificae	Parasite	0	8	E7	2
2018	Bombus_impatiens	Crithidia_mellificae	Parasite	1	1	E7	3
2018	Bombus_impatiens	Crithidia_mellificae	Parasite	0	8	E7	4
2018	Bombus_impatiens	Crithidia_mellificae	Parasite	0	8	E7	5
2018	Bombus_impatiens	Crithidia_mellificae	Parasite	0	8	E7	6
2018	Bombus_impatiens	Crithidia_mellificae	Parasite	0	8	E7	7
2018	Bombus_impatiens	Crithidia_mellificae	Sham	0	8	E1	1
2018	Bombus_impatiens	Crithidia_mellificae	Sham	0	8	E1	2
2018	Bombus_impatiens	Crithidia_mellificae	Sham	0	8	E1	3
2018	Bombus_impatiens	Crithidia_mellificae	Sham	0	8	E2	1
2018	Bombus_impatiens	Crithidia_mellificae	Sham	0	8	E2	2
2018	Bombus_impatiens	Crithidia_mellificae	Sham	0	8	E2	3
2018	Bombus_impatiens	Crithidia_mellificae	Sham	0	8	E2	4
2018	Bombus_impatiens	Crithidia_mellificae	Sham	0	8	E2	5
2018	Bombus_impatiens	Crithidia_mellificae	Sham	0	8	E2	6
2018	Bombus_impatiens	Crithidia_mellificae	Sham	0	8	E3	1
2018	Bombus_impatiens	Crithidia_mellificae	Sham	0	8	E3	2
2018	Bombus_impatiens	Crithidia_mellificae	Sham	0	8	E3	3
2018	Bombus_impatiens	Crithidia_mellificae	Sham	1	1	E3	4
2018	Bombus_impatiens	Crithidia_mellificae	Sham	0	8	E3	5
2018	Bombus_impatiens	Crithidia_mellificae	Sham	1	4	E6	1
2018	Bombus_impatiens	Crithidia_mellificae	Sham	0	8	E6	2
2018	Bombus_impatiens	Crithidia_mellificae	Sham	0	8	E6	3
2018	Bombus_impatiens	Crithidia_mellificae	Sham	0	8	E6	4
2018	Bombus_impatiens	Crithidia_mellificae	Sham	0	8	E6	5
2018	Bombus_impatiens	Crithidia_mellificae	Sham	0	8	E6	6
2018	Bombus_impatiens	Crithidia_mellificae	Sham	0	8	E7	1
2018	Bombus_impatiens	Crithidia_mellificae	Sham	0	8	E7	2
2018	Bombus_impatiens	Crithidia_mellificae	Sham	0	8	E7	3
2018	Bombus_impatiens	Crithidia_mellificae	Sham	0	8	E7	4
2018	Bombus_impatiens	Crithidia_mellificae	Sham	0	8	E7	5
2018	Halictus_ligatus	Crithidia_mellificae	Parasite	0	8	NA	1
2018	Halictus_ligatus	Crithidia_mellificae	Parasite	0	8	NA	2
2018	Halictus_ligatus	Crithidia_mellificae	Parasite	0	8	NA	3
2018	Halictus_ligatus	Crithidia_mellificae	Parasite	0	8	NA	4
2018	Halictus_ligatus	Crithidia_mellificae	Parasite	0	8	NA	5
2018	Halictus_ligatus	Crithidia_mellificae	Parasite	0	8	NA	6
2018	Halictus_ligatus	Crithidia_mellificae	Parasite	0	8	NA	7
2018	Halictus_ligatus	Crithidia_mellificae	Parasite	0	8	NA	8
2018	Halictus_ligatus	Crithidia_mellificae	Parasite	0	8	NA	9
2018	Halictus_ligatus	Crithidia_mellificae	Parasite	0	8	NA	10
2018	Halictus_ligatus	Crithidia_mellificae	Parasite	0	8	NA	11
2018	Halictus_ligatus	Crithidia_mellificae	Parasite	0	8	NA	12
2018	Halictus_ligatus	Crithidia_mellificae	Parasite	0	8	NA	13
2018	Halictus_ligatus	Crithidia_mellificae	Parasite	0	8	NA	14
2018	Halictus_ligatus	Crithidia_mellificae	Parasite	0	8	NA	15
2018	Halictus_ligatus	Crithidia_mellificae	Parasite	0	8	NA	16
2018	Halictus_ligatus	Crithidia_mellificae	Parasite	0	8	NA	17
2018	Halictus_ligatus	Crithidia_mellificae	Parasite	0	8	NA	18
2018	Halictus_ligatus	Crithidia_mellificae	Parasite	0	8	NA	19
2018	Halictus_ligatus	Crithidia_mellificae	Parasite	0	8	NA	20
2018	Halictus_ligatus	Crithidia_mellificae	Parasite	0	8	NA	21
2018	Halictus_ligatus	Crithidia_mellificae	Parasite	0	8	NA	22
2018	Halictus_ligatus	Crithidia_mellificae	Parasite	0	8	NA	23
2018	Halictus_ligatus	Crithidia_mellificae	Parasite	0	8	NA	24
2018	Halictus_ligatus	Crithidia_mellificae	Parasite	0	8	NA	25
2018	Halictus_ligatus	Crithidia_mellificae	Parasite	1	1	NA	26
2018	Halictus_ligatus	Crithidia_mellificae	Parasite	0	8	NA	27
2018	Halictus_ligatus	Crithidia_mellificae	Parasite	0	8	NA	28
2018	Halictus_ligatus	Crithidia_mellificae	Parasite	0	8	NA	29
2018	Halictus_ligatus	Crithidia_mellificae	Parasite	0	8	NA	30
2018	Halictus_ligatus	Crithidia_mellificae	Parasite	0	8	NA	31
2018	Halictus_ligatus	Crithidia_mellificae	Parasite	0	8	NA	32
2018	Halictus_ligatus	Crithidia_mellificae	Parasite	0	8	NA	33
2018	Halictus_ligatus	Crithidia_mellificae	Parasite	0	8	NA	34
2018	Halictus_ligatus	Crithidia_mellificae	Parasite	0	8	NA	35
2018	Halictus_ligatus	Crithidia_mellificae	Parasite	0	8	NA	36
2018	Halictus_ligatus	Crithidia_mellificae	Parasite	0	8	NA	37
2018	Halictus_ligatus	Crithidia_mellificae	Parasite	0	8	NA	38
2018	Halictus_ligatus	Crithidia_mellificae	Parasite	0	8	NA	39
2018	Halictus_ligatus	Crithidia_mellificae	Parasite	0	8	NA	40
2018	Halictus_ligatus	Crithidia_mellificae	Parasite	0	8	NA	41
2018	Halictus_ligatus	Crithidia_mellificae	Parasite	0	8	NA	42
2018	Halictus_ligatus	Crithidia_mellificae	Parasite	0	8	NA	43
2018	Halictus_ligatus	Crithidia_mellificae	Parasite	0	8	NA	44
2018	Halictus_ligatus	Crithidia_mellificae	Parasite	0	8	NA	45
2018	Halictus_ligatus	Crithidia_mellificae	Parasite	0	8	NA	46
2018	Halictus_ligatus	Crithidia_mellificae	Parasite	0	8	NA	47
2018	Halictus_ligatus	Crithidia_mellificae	Parasite	0	8	NA	48
2018	Halictus_ligatus	Crithidia_mellificae	Parasite	0	8	NA	49
2018	Halictus_ligatus	Crithidia_mellificae	Parasite	0	8	NA	50
2018	Halictus_ligatus	Crithidia_mellificae	Parasite	0	8	NA	51
2018	Halictus_ligatus	Crithidia_mellificae	Parasite	1	1	NA	52
2018	Halictus_ligatus	Crithidia_mellificae	Parasite	1	1	NA	53
2018	Halictus_ligatus	Crithidia_mellificae	Parasite	0	4	NA	54
2018	Halictus_ligatus	Crithidia_mellificae	Parasite	0	8	NA	55
2018	Halictus_ligatus	Crithidia_mellificae	Parasite	0	8	NA	56
2018	Halictus_ligatus	Crithidia_mellificae	Parasite	0	8	NA	57
2018	Halictus_ligatus	Crithidia_mellificae	Parasite	0	8	NA	58
2018	Halictus_ligatus	Crithidia_mellificae	Parasite	0	8	NA	59
2018	Halictus_ligatus	Crithidia_mellificae	Parasite	0	8	NA	60
2018	Halictus_ligatus	Crithidia_mellificae	Parasite	0	8	NA	61
2018	Halictus_ligatus	Crithidia_mellificae	Parasite	1	1	NA	62
2018	Halictus_ligatus	Crithidia_mellificae	Sham	0	8	NA	1
2018	Halictus_ligatus	Crithidia_mellificae	Sham	0	8	NA	2
2018	Halictus_ligatus	Crithidia_mellificae	Sham	0	8	NA	3
2018	Halictus_ligatus	Crithidia_mellificae	Sham	0	8	NA	4
2018	Halictus_ligatus	Crithidia_mellificae	Sham	0	1	NA	5
2018	Halictus_ligatus	Crithidia_mellificae	Sham	0	8	NA	6
2018	Halictus_ligatus	Crithidia_mellificae	Sham	0	8	NA	7
2018	Halictus_ligatus	Crithidia_mellificae	Sham	0	8	NA	8
2018	Halictus_ligatus	Crithidia_mellificae	Sham	0	8	NA	9
2018	Halictus_ligatus	Crithidia_mellificae	Sham	0	8	NA	10
2018	Halictus_ligatus	Crithidia_mellificae	Sham	0	8	NA	11
2018	Halictus_ligatus	Crithidia_mellificae	Sham	0	8	NA	12
2018	Halictus_ligatus	Crithidia_mellificae	Sham	0	8	NA	13
2018	Halictus_ligatus	Crithidia_mellificae	Sham	0	8	NA	14
2018	Halictus_ligatus	Crithidia_mellificae	Sham	0	8	NA	15
2018	Halictus_ligatus	Crithidia_mellificae	Sham	1	1	NA	16
2018	Halictus_ligatus	Crithidia_mellificae	Sham	1	1	NA	17
2018	Halictus_ligatus	Crithidia_mellificae	Sham	0	8	NA	18
2018	Halictus_ligatus	Crithidia_mellificae	Sham	0	8	NA	19
2018	Halictus_ligatus	Crithidia_mellificae	Sham	0	8	NA	20
2018	Halictus_ligatus	Crithidia_mellificae	Sham	0	8	NA	21
2018	Halictus_ligatus	Crithidia_mellificae	Sham	0	8	NA	22
2018	Halictus_ligatus	Crithidia_mellificae	Sham	0	8	NA	23
2018	Halictus_ligatus	Crithidia_mellificae	Sham	0	8	NA	24
2018	Halictus_ligatus	Crithidia_mellificae	Sham	0	8	NA	25
2018	Halictus_ligatus	Crithidia_mellificae	Sham	0	8	NA	26
2018	Halictus_ligatus	Crithidia_mellificae	Sham	0	8	NA	27
2018	Halictus_ligatus	Crithidia_mellificae	Sham	0	8	NA	28
2018	Halictus_ligatus	Crithidia_mellificae	Sham	0	8	NA	29
2018	Halictus_ligatus	Crithidia_mellificae	Sham	0	8	NA	30
2018	Osmia_lignaria	Crithidia_mellificae	Parasite	1	1	NA	1
2018	Osmia_lignaria	Crithidia_mellificae	Parasite	0	8	NA	2
2018	Osmia_lignaria	Crithidia_mellificae	Parasite	1	4	NA	3
2018	Osmia_lignaria	Crithidia_mellificae	Parasite	1	2	NA	4
2018	Osmia_lignaria	Crithidia_mellificae	Parasite	0	8	NA	5
2018	Osmia_lignaria	Crithidia_mellificae	Parasite	1	1	NA	6
2018	Osmia_lignaria	Crithidia_mellificae	Parasite	0	8	NA	7
2018	Osmia_lignaria	Crithidia_mellificae	Parasite	0	8	NA	8
2018	Osmia_lignaria	Crithidia_mellificae	Parasite	1	1	NA	9
2018	Osmia_lignaria	Crithidia_mellificae	Parasite	0	8	NA	10
2018	Osmia_lignaria	Crithidia_mellificae	Parasite	1	1	NA	11
2018	Osmia_lignaria	Crithidia_mellificae	Parasite	0	8	NA	12.A
2018	Osmia_lignaria	Crithidia_mellificae	Parasite	0	8	NA	12.B
2018	Osmia_lignaria	Crithidia_mellificae	Parasite	0	8	NA	13
2018	Osmia_lignaria	Crithidia_mellificae	Parasite	0	8	NA	14
2018	Osmia_lignaria	Crithidia_mellificae	Parasite	0	8	NA	15
2018	Osmia_lignaria	Crithidia_mellificae	Parasite	0	8	NA	16
2018	Osmia_lignaria	Crithidia_mellificae	Parasite	1	1	NA	17
2018	Osmia_lignaria	Crithidia_mellificae	Parasite	0	8	NA	18
2018	Osmia_lignaria	Crithidia_mellificae	Sham	1	1	NA	1
2018	Osmia_lignaria	Crithidia_mellificae	Sham	1	1	NA	2
2018	Osmia_lignaria	Crithidia_mellificae	Sham	1	1	NA	3
2018	Osmia_lignaria	Crithidia_mellificae	Sham	1	6	NA	4
2018	Osmia_lignaria	Crithidia_mellificae	Sham	1	1	NA	5
2018	Osmia_lignaria	Crithidia_mellificae	Sham	0	8	NA	6
2018	Osmia_lignaria	Crithidia_mellificae	Sham	1	1	NA	7
2018	Osmia_lignaria	Crithidia_mellificae	Sham	1	1	NA	8
2018	Osmia_lignaria	Crithidia_mellificae	Sham	0	8	NA	9
2018	Osmia_lignaria	Crithidia_mellificae	Sham	1	1	NA	10
2018	Osmia_lignaria	Crithidia_mellificae	Sham	1	1	NA	11
2018	Bombus_impatiens	Lotmaria_passim	Parasite	0	8	E6	1
2018	Bombus_impatiens	Lotmaria_passim	Parasite	0	8	E6	2
2018	Bombus_impatiens	Lotmaria_passim	Parasite	0	8	E6	3
2018	Bombus_impatiens	Lotmaria_passim	Parasite	0	8	E6	4
2018	Bombus_impatiens	Lotmaria_passim	Parasite	0	8	E6	5
2018	Bombus_impatiens	Lotmaria_passim	Parasite	0	8	E6	6
2018	Bombus_impatiens	Lotmaria_passim	Parasite	0	8	E6	7
2018	Bombus_impatiens	Lotmaria_passim	Parasite	0	8	E7	1
2018	Bombus_impatiens	Lotmaria_passim	Parasite	0	8	E7	2
2018	Bombus_impatiens	Lotmaria_passim	Parasite	0	8	E7	3
2018	Bombus_impatiens	Lotmaria_passim	Parasite	0	8	E7	4
2018	Bombus_impatiens	Lotmaria_passim	Parasite	0	8	E7	5
2018	Bombus_impatiens	Lotmaria_passim	Parasite	0	8	E7	6
2018	Bombus_impatiens	Lotmaria_passim	Parasite	0	8	E7	7
2018	Bombus_impatiens	Lotmaria_passim	Parasite	0	8	E3	1
2018	Bombus_impatiens	Lotmaria_passim	Parasite	0	8	E3	2
2018	Bombus_impatiens	Lotmaria_passim	Parasite	0	8	E3	3
2018	Bombus_impatiens	Lotmaria_passim	Parasite	0	8	E3	4
2018	Bombus_impatiens	Lotmaria_passim	Parasite	0	8	E3	5
2018	Bombus_impatiens	Lotmaria_passim	Parasite	0	8	E3	6
2018	Bombus_impatiens	Lotmaria_passim	Parasite	0	8	E3	7
2018	Bombus_impatiens	Lotmaria_passim	Parasite	0	8	E3	8
2018	Bombus_impatiens	Lotmaria_passim	Parasite	0	8	E3	9
2018	Bombus_impatiens	Lotmaria_passim	Parasite	0	8	E3	10
2018	Bombus_impatiens	Lotmaria_passim	Parasite	0	8	E3	11
2018	Bombus_impatiens	Lotmaria_passim	Parasite	0	8	E4	1
2018	Bombus_impatiens	Lotmaria_passim	Parasite	0	8	E4	2
2018	Bombus_impatiens	Lotmaria_passim	Parasite	1	3	E4	3
2018	Bombus_impatiens	Lotmaria_passim	Parasite	0	8	E4	4
2018	Bombus_impatiens	Lotmaria_passim	Parasite	0	8	E4	5
2018	Bombus_impatiens	Lotmaria_passim	Parasite	0	8	E4	6
2018	Bombus_impatiens	Lotmaria_passim	Parasite	0	8	E4	7
2018	Bombus_impatiens	Lotmaria_passim	Parasite	0	8	E5	1
2018	Bombus_impatiens	Lotmaria_passim	Parasite	1	7	E5	2
2018	Bombus_impatiens	Lotmaria_passim	Parasite	0	8	E5	3
2018	Bombus_impatiens	Lotmaria_passim	Parasite	0	8	E5	4
2018	Bombus_impatiens	Lotmaria_passim	Parasite	0	8	E5	5
2018	Bombus_impatiens	Lotmaria_passim	Parasite	0	8	E5	6
2018	Bombus_impatiens	Lotmaria_passim	Sham	0	8	E6	1
2018	Bombus_impatiens	Lotmaria_passim	Sham	0	8	E6	2
2018	Bombus_impatiens	Lotmaria_passim	Sham	0	8	E6	3
2018	Bombus_impatiens	Lotmaria_passim	Sham	0	8	E6	4
2018	Bombus_impatiens	Lotmaria_passim	Sham	0	8	E6	5
2018	Bombus_impatiens	Lotmaria_passim	Sham	0	8	E6	6
2018	Bombus_impatiens	Lotmaria_passim	Sham	0	8	E6	7
2018	Bombus_impatiens	Lotmaria_passim	Sham	0	8	E7	1
2018	Bombus_impatiens	Lotmaria_passim	Sham	0	8	E7	2
2018	Bombus_impatiens	Lotmaria_passim	Sham	0	8	E7	3
2018	Bombus_impatiens	Lotmaria_passim	Sham	0	8	E7	4
2018	Bombus_impatiens	Lotmaria_passim	Sham	0	8	E7	5
2018	Bombus_impatiens	Lotmaria_passim	Sham	0	8	E7	6
2018	Bombus_impatiens	Lotmaria_passim	Sham	0	8	E7	7
2018	Bombus_impatiens	Lotmaria_passim	Sham	0	8	E7	8
2018	Bombus_impatiens	Lotmaria_passim	Sham	0	8	E3	1
2018	Bombus_impatiens	Lotmaria_passim	Sham	0	8	E3	2
2018	Bombus_impatiens	Lotmaria_passim	Sham	0	8	E3	3
2018	Bombus_impatiens	Lotmaria_passim	Sham	0	8	E3	4
2018	Bombus_impatiens	Lotmaria_passim	Sham	0	8	E3	5
2018	Bombus_impatiens	Lotmaria_passim	Sham	0	8	E3	6
2018	Bombus_impatiens	Lotmaria_passim	Sham	0	8	E4	1
2018	Bombus_impatiens	Lotmaria_passim	Sham	0	8	E4	2
2018	Bombus_impatiens	Lotmaria_passim	Sham	0	8	E4	3
2018	Bombus_impatiens	Lotmaria_passim	Sham	0	8	E4	4
2018	Bombus_impatiens	Lotmaria_passim	Sham	0	8	E4	5
2018	Bombus_impatiens	Lotmaria_passim	Sham	0	8	E4	6
2018	Bombus_impatiens	Lotmaria_passim	Sham	0	8	E4	7
2018	Bombus_impatiens	Lotmaria_passim	Sham	0	8	E5	1
2018	Bombus_impatiens	Lotmaria_passim	Sham	0	8	E5	2
2018	Bombus_impatiens	Lotmaria_passim	Sham	0	8	E5	3
2018	Bombus_impatiens	Lotmaria_passim	Sham	0	8	E5	4
2018	Bombus_impatiens	Lotmaria_passim	Sham	0	8	E5	5
2018	Bombus_impatiens	Lotmaria_passim	Sham	0	8	E5	6
2018	Bombus_impatiens	Lotmaria_passim	Sham	0	8	E5	7
2018	Bombus_impatiens	Lotmaria_passim	Sham	0	8	E5	8
2018	Halictus_ligatus	Lotmaria_passim	Parasite	1	4	NA	1
2018	Halictus_ligatus	Lotmaria_passim	Parasite	0	8	NA	2
2018	Halictus_ligatus	Lotmaria_passim	Parasite	0	8	NA	3
2018	Halictus_ligatus	Lotmaria_passim	Parasite	0	8	NA	4
2018	Halictus_ligatus	Lotmaria_passim	Parasite	0	8	NA	5
2018	Halictus_ligatus	Lotmaria_passim	Parasite	1	4	NA	6
2018	Halictus_ligatus	Lotmaria_passim	Parasite	0	8	NA	7
2018	Halictus_ligatus	Lotmaria_passim	Parasite	0	8	NA	8
2018	Halictus_ligatus	Lotmaria_passim	Parasite	0	8	NA	9
2018	Halictus_ligatus	Lotmaria_passim	Parasite	0	8	NA	10
2018	Halictus_ligatus	Lotmaria_passim	Parasite	0	8	NA	11
2018	Halictus_ligatus	Lotmaria_passim	Parasite	0	8	NA	12
2018	Halictus_ligatus	Lotmaria_passim	Parasite	0	8	NA	13
2018	Halictus_ligatus	Lotmaria_passim	Parasite	0	8	NA	14
2018	Halictus_ligatus	Lotmaria_passim	Parasite	0	8	NA	15
2018	Halictus_ligatus	Lotmaria_passim	Parasite	0	8	NA	16
2018	Halictus_ligatus	Lotmaria_passim	Parasite	1	2	NA	17
2018	Halictus_ligatus	Lotmaria_passim	Parasite	0	8	NA	18
2018	Halictus_ligatus	Lotmaria_passim	Parasite	0	8	NA	19
2018	Halictus_ligatus	Lotmaria_passim	Parasite	0	8	NA	20
2018	Halictus_ligatus	Lotmaria_passim	Parasite	0	8	NA	21
2018	Halictus_ligatus	Lotmaria_passim	Parasite	0	8	NA	22
2018	Halictus_ligatus	Lotmaria_passim	Parasite	1	2	NA	23
2018	Halictus_ligatus	Lotmaria_passim	Parasite	0	8	NA	24
2018	Halictus_ligatus	Lotmaria_passim	Parasite	0	8	NA	25
2018	Halictus_ligatus	Lotmaria_passim	Parasite	0	8	NA	26
2018	Halictus_ligatus	Lotmaria_passim	Parasite	0	8	NA	27
2018	Halictus_ligatus	Lotmaria_passim	Parasite	0	8	NA	28
2018	Halictus_ligatus	Lotmaria_passim	Parasite	0	8	NA	29
2018	Halictus_ligatus	Lotmaria_passim	Parasite	0	8	NA	30
2018	Halictus_ligatus	Lotmaria_passim	Parasite	0	8	NA	31
2018	Halictus_ligatus	Lotmaria_passim	Parasite	0	8	NA	32
2018	Halictus_ligatus	Lotmaria_passim	Parasite	0	8	NA	33
2018	Halictus_ligatus	Lotmaria_passim	Parasite	0	8	NA	34
2018	Halictus_ligatus	Lotmaria_passim	Parasite	0	8	NA	35
2018	Halictus_ligatus	Lotmaria_passim	Parasite	0	8	NA	36
2018	Halictus_ligatus	Lotmaria_passim	Parasite	0	8	NA	37
2018	Halictus_ligatus	Lotmaria_passim	Sham	0	8	NA	1
2018	Halictus_ligatus	Lotmaria_passim	Sham	0	8	NA	2
2018	Halictus_ligatus	Lotmaria_passim	Sham	0	8	NA	3
2018	Halictus_ligatus	Lotmaria_passim	Sham	0	8	NA	4
2018	Halictus_ligatus	Lotmaria_passim	Sham	0	8	NA	6
2018	Halictus_ligatus	Lotmaria_passim	Sham	0	8	NA	7
2018	Halictus_ligatus	Lotmaria_passim	Sham	0	8	NA	8
2018	Halictus_ligatus	Lotmaria_passim	Sham	0	8	NA	9
2018	Halictus_ligatus	Lotmaria_passim	Sham	0	8	NA	10
2018	Halictus_ligatus	Lotmaria_passim	Sham	0	8	NA	11
2018	Halictus_ligatus	Lotmaria_passim	Sham	1	2	NA	12
2018	Halictus_ligatus	Lotmaria_passim	Sham	0	8	NA	13
2018	Halictus_ligatus	Lotmaria_passim	Sham	0	8	NA	14
2018	Halictus_ligatus	Lotmaria_passim	Sham	0	8	NA	15
2018	Halictus_ligatus	Lotmaria_passim	Sham	0	8	NA	16
2018	Halictus_ligatus	Lotmaria_passim	Sham	0	8	NA	17
2018	Halictus_ligatus	Lotmaria_passim	Sham	0	8	NA	18
2018	Halictus_ligatus	Lotmaria_passim	Sham	1	2	NA	19
2018	Halictus_ligatus	Lotmaria_passim	Sham	0	8	NA	20
2018	Apis_mellifera	Nosema_ceranae	Parasite	1	2	NA	1
2018	Apis_mellifera	Nosema_ceranae	Parasite	1	4	NA	2
2018	Apis_mellifera	Nosema_ceranae	Parasite	1	4	NA	3
2018	Apis_mellifera	Nosema_ceranae	Parasite	0	8	NA	4
2018	Apis_mellifera	Nosema_ceranae	Parasite	0	8	NA	5
2018	Apis_mellifera	Nosema_ceranae	Parasite	0	8	NA	6
2018	Apis_mellifera	Nosema_ceranae	Parasite	0	8	NA	7
2018	Apis_mellifera	Nosema_ceranae	Parasite	0	8	NA	8
2018	Apis_mellifera	Nosema_ceranae	Parasite	0	8	NA	9
2018	Apis_mellifera	Nosema_ceranae	Parasite	0	8	NA	10
2018	Apis_mellifera	Nosema_ceranae	Parasite	0	8	NA	11
2018	Apis_mellifera	Nosema_ceranae	Parasite	0	8	NA	12
2018	Apis_mellifera	Nosema_ceranae	Parasite	0	8	NA	13
2018	Apis_mellifera	Nosema_ceranae	Parasite	0	8	NA	14
2018	Apis_mellifera	Nosema_ceranae	Parasite	0	8	NA	15
2018	Apis_mellifera	Nosema_ceranae	Parasite	0	8	NA	16
2018	Apis_mellifera	Nosema_ceranae	Parasite	0	8	NA	17
2018	Apis_mellifera	Nosema_ceranae	Parasite	0	8	NA	18
2018	Apis_mellifera	Nosema_ceranae	Parasite	0	8	NA	19
2018	Apis_mellifera	Nosema_ceranae	Parasite	0	8	NA	20
2018	Apis_mellifera	Nosema_ceranae	Parasite	0	8	NA	21
2018	Apis_mellifera	Nosema_ceranae	Parasite	0	8	NA	22
2018	Apis_mellifera	Nosema_ceranae	Parasite	0	8	NA	23
2018	Apis_mellifera	Nosema_ceranae	Sham	0	8	NA	1
2018	Apis_mellifera	Nosema_ceranae	Sham	0	8	NA	2
2018	Apis_mellifera	Nosema_ceranae	Sham	0	8	NA	3
2018	Apis_mellifera	Nosema_ceranae	Sham	0	8	NA	4
2018	Apis_mellifera	Nosema_ceranae	Sham	0	8	NA	5
2018	Apis_mellifera	Nosema_ceranae	Sham	0	8	NA	6
2018	Apis_mellifera	Nosema_ceranae	Sham	0	8	NA	7
2018	Apis_mellifera	Nosema_ceranae	Sham	0	8	NA	8
2018	Apis_mellifera	Nosema_ceranae	Sham	0	8	NA	9
2018	Apis_mellifera	Nosema_ceranae	Sham	0	8	NA	10
2018	Apis_mellifera	Nosema_ceranae	Sham	0	8	NA	11
2018	Apis_mellifera	Nosema_ceranae	Sham	0	8	NA	12
2018	Apis_mellifera	Nosema_ceranae	Sham	0	8	NA	13
2018	Apis_mellifera	Nosema_ceranae	Sham	0	8	NA	14
2018	Apis_mellifera	Nosema_ceranae	Sham	0	8	NA	15
2018	Apis_mellifera	Nosema_ceranae	Sham	0	8	NA	16
2018	Apis_mellifera	Nosema_ceranae	Sham	0	8	NA	17
2018	Apis_mellifera	Nosema_ceranae	Sham	0	8	NA	18
2018	Apis_mellifera	Nosema_ceranae	Sham	0	8	NA	19
2018	Apis_mellifera	Nosema_ceranae	Sham	0	8	NA	20
2018	Apis_mellifera	Nosema_ceranae	Sham	0	8	NA	21
2018	Apis_mellifera	Nosema_ceranae	Sham	0	8	NA	22
2018	Apis_mellifera	Nosema_ceranae	Sham	0	8	NA	23
2018	Apis_mellifera	Nosema_ceranae	Sham	0	8	NA	24
2018	Apis_mellifera	Nosema_ceranae	Sham	0	8	NA	25
2018	Apis_mellifera	Nosema_ceranae	Sham	0	8	NA	26
2018	Apis_mellifera	Nosema_ceranae	Sham	0	8	NA	27
2018	Apis_mellifera	Nosema_ceranae	Sham	0	8	NA	28
2018	Apis_mellifera	Nosema_ceranae	Sham	0	8	NA	29
2018	Apis_mellifera	Nosema_ceranae	Sham	0	8	NA	30
2018	Apis_mellifera	Crithidia_bombi	Parasite	0	1	NA	1
2018	Apis_mellifera	Crithidia_bombi	Parasite	0	8	NA	2
2018	Apis_mellifera	Crithidia_bombi	Parasite	0	8	NA	3
2018	Apis_mellifera	Crithidia_bombi	Parasite	0	8	NA	4
2018	Apis_mellifera	Crithidia_bombi	Parasite	0	8	NA	5
2018	Apis_mellifera	Crithidia_bombi	Parasite	0	8	NA	6
2018	Apis_mellifera	Crithidia_bombi	Parasite	0	8	NA	7
2018	Apis_mellifera	Crithidia_bombi	Parasite	0	8	NA	8
2018	Apis_mellifera	Crithidia_bombi	Parasite	0	8	NA	9
2018	Apis_mellifera	Crithidia_bombi	Parasite	0	8	NA	10
2018	Apis_mellifera	Crithidia_bombi	Parasite	0	8	NA	11
2018	Apis_mellifera	Crithidia_bombi	Parasite	0	8	NA	12
2018	Apis_mellifera	Crithidia_bombi	Parasite	0	8	NA	13
2018	Apis_mellifera	Crithidia_bombi	Parasite	0	8	NA	14
2018	Apis_mellifera	Crithidia_bombi	Parasite	0	8	NA	15
2018	Apis_mellifera	Crithidia_bombi	Parasite	0	8	NA	16
2018	Apis_mellifera	Crithidia_bombi	Parasite	0	8	NA	17
2018	Apis_mellifera	Crithidia_bombi	Parasite	0	8	NA	18
2018	Apis_mellifera	Crithidia_bombi	Parasite	0	8	NA	19
2018	Apis_mellifera	Crithidia_bombi	Parasite	0	8	NA	20
2018	Apis_mellifera	Crithidia_bombi	Parasite	0	8	NA	21
2018	Apis_mellifera	Crithidia_bombi	Parasite	0	8	NA	22
2018	Apis_mellifera	Crithidia_bombi	Parasite	0	8	NA	23
2018	Apis_mellifera	Crithidia_bombi	Parasite	0	8	NA	24
2018	Apis_mellifera	Crithidia_bombi	Parasite	0	8	NA	25
2018	Apis_mellifera	Crithidia_bombi	Parasite	0	8	NA	26
2018	Apis_mellifera	Crithidia_bombi	Parasite	0	8	NA	27
2018	Apis_mellifera	Crithidia_bombi	Parasite	0	8	NA	28
2018	Apis_mellifera	Crithidia_bombi	Parasite	0	8	NA	29
2018	Apis_mellifera	Crithidia_bombi	Parasite	0	8	NA	30
2018	Apis_mellifera	Crithidia_bombi	Parasite	0	8	NA	31
2018	Apis_mellifera	Crithidia_bombi	Parasite	0	8	NA	32
2018	Apis_mellifera	Crithidia_bombi	Parasite	0	8	NA	33
2018	Apis_mellifera	Crithidia_bombi	Parasite	0	8	NA	34
2018	Apis_mellifera	Crithidia_bombi	Parasite	0	8	NA	35
2018	Apis_mellifera	Crithidia_bombi	Parasite	0	8	NA	36
2018	Apis_mellifera	Crithidia_bombi	Parasite	0	8	NA	37
2018	Apis_mellifera	Crithidia_bombi	Parasite	0	8	NA	38
2018	Apis_mellifera	Crithidia_bombi	Parasite	0	8	NA	39
2018	Apis_mellifera	Crithidia_bombi	Parasite	0	8	NA	40
2018	Apis_mellifera	Crithidia_bombi	Parasite	0	8	NA	41
2018	Apis_mellifera	Crithidia_bombi	Parasite	0	8	NA	42
2018	Apis_mellifera	Crithidia_bombi	Sham	0	1	NA	1
2018	Apis_mellifera	Crithidia_bombi	Sham	0	3	NA	2
2018	Apis_mellifera	Crithidia_bombi	Sham	1	5	NA	3
2018	Apis_mellifera	Crithidia_bombi	Sham	1	5	NA	4
2018	Apis_mellifera	Crithidia_bombi	Sham	1	6	NA	5
2018	Apis_mellifera	Crithidia_bombi	Sham	1	6	NA	6
2018	Apis_mellifera	Crithidia_bombi	Sham	1	6	NA	7
2018	Apis_mellifera	Crithidia_bombi	Sham	1	7	NA	8
2018	Apis_mellifera	Crithidia_bombi	Sham	1	8	NA	9
2018	Apis_mellifera	Crithidia_bombi	Sham	0	8	NA	10
2018	Apis_mellifera	Crithidia_bombi	Sham	0	8	NA	11
2018	Apis_mellifera	Crithidia_bombi	Sham	0	8	NA	12
2018	Apis_mellifera	Crithidia_bombi	Sham	0	8	NA	13
2018	Apis_mellifera	Crithidia_bombi	Sham	0	8	NA	14
2018	Apis_mellifera	Crithidia_bombi	Sham	0	8	NA	15
2018	Apis_mellifera	Crithidia_bombi	Sham	0	8	NA	16
2018	Apis_mellifera	Crithidia_bombi	Sham	0	8	NA	17
2018	Apis_mellifera	Crithidia_bombi	Sham	0	8	NA	18
2018	Apis_mellifera	Crithidia_bombi	Sham	0	8	NA	19
2018	Apis_mellifera	Crithidia_bombi	Sham	0	8	NA	20
2018	Apis_mellifera	Crithidia_bombi	Sham	0	8	NA	21
2018	Apis_mellifera	Crithidia_bombi	Sham	0	8	NA	22
2018	Apis_mellifera	Crithidia_bombi	Sham	0	8	NA	23
2018	Apis_mellifera	Crithidia_bombi	Sham	0	8	NA	24
2018	Apis_mellifera	Crithidia_bombi	Sham	0	8	NA	25
2018	Apis_mellifera	Crithidia_bombi	Sham	0	8	NA	26
2018	Apis_mellifera	Crithidia_bombi	Sham	0	8	NA	27
2018	Apis_mellifera	Crithidia_bombi	Sham	0	8	NA	28
2018	Apis_mellifera	Crithidia_bombi	Sham	0	8	NA	29
2018	Apis_mellifera	Crithidia_bombi	Sham	0	8	NA	30
2018	Apis_mellifera	Crithidia_mellificae	Parasite	0	1	NA	1
2018	Apis_mellifera	Crithidia_mellificae	Parasite	0	2	NA	2
2018	Apis_mellifera	Crithidia_mellificae	Parasite	0	2	NA	3
2018	Apis_mellifera	Crithidia_mellificae	Parasite	0	2	NA	4
2018	Apis_mellifera	Crithidia_mellificae	Parasite	0	2	NA	5
2018	Apis_mellifera	Crithidia_mellificae	Parasite	0	2	NA	6
2018	Apis_mellifera	Crithidia_mellificae	Parasite	0	2	NA	7
2018	Apis_mellifera	Crithidia_mellificae	Parasite	0	2	NA	8
2018	Apis_mellifera	Crithidia_mellificae	Parasite	1	7	NA	9
2018	Apis_mellifera	Crithidia_mellificae	Parasite	1	8	NA	10
2018	Apis_mellifera	Crithidia_mellificae	Parasite	1	8	NA	11
2018	Apis_mellifera	Crithidia_mellificae	Parasite	1	8	NA	12
2018	Apis_mellifera	Crithidia_mellificae	Parasite	1	8	NA	13
2018	Apis_mellifera	Crithidia_mellificae	Parasite	1	8	NA	14
2018	Apis_mellifera	Crithidia_mellificae	Parasite	1	8	NA	15
2018	Apis_mellifera	Crithidia_mellificae	Parasite	1	8	NA	16
2018	Apis_mellifera	Crithidia_mellificae	Parasite	1	8	NA	17
2018	Apis_mellifera	Crithidia_mellificae	Parasite	0	8	NA	18
2018	Apis_mellifera	Crithidia_mellificae	Parasite	0	8	NA	19
2018	Apis_mellifera	Crithidia_mellificae	Parasite	0	8	NA	20
2018	Apis_mellifera	Crithidia_mellificae	Parasite	0	8	NA	21
2018	Apis_mellifera	Crithidia_mellificae	Parasite	0	8	NA	22
2018	Apis_mellifera	Crithidia_mellificae	Parasite	0	8	NA	23
2018	Apis_mellifera	Crithidia_mellificae	Parasite	0	8	NA	24
2018	Apis_mellifera	Crithidia_mellificae	Parasite	0	8	NA	25
2018	Apis_mellifera	Crithidia_mellificae	Parasite	0	8	NA	26
2018	Apis_mellifera	Crithidia_mellificae	Parasite	0	8	NA	27
2018	Apis_mellifera	Crithidia_mellificae	Parasite	0	8	NA	28
2018	Apis_mellifera	Crithidia_mellificae	Parasite	0	8	NA	29
2018	Apis_mellifera	Crithidia_mellificae	Parasite	0	8	NA	30
2018	Apis_mellifera	Crithidia_mellificae	Parasite	0	8	NA	31
2018	Apis_mellifera	Crithidia_mellificae	Parasite	0	8	NA	32
2018	Apis_mellifera	Crithidia_mellificae	Parasite	0	8	NA	33
2018	Apis_mellifera	Crithidia_mellificae	Parasite	0	8	NA	34
2018	Apis_mellifera	Crithidia_mellificae	Parasite	0	8	NA	35
2018	Apis_mellifera	Crithidia_mellificae	Sham	1	3	NA	1
2018	Apis_mellifera	Crithidia_mellificae	Sham	1	8	NA	2
2018	Apis_mellifera	Crithidia_mellificae	Sham	1	8	NA	3
2018	Apis_mellifera	Crithidia_mellificae	Sham	0	8	NA	4
2018	Apis_mellifera	Crithidia_mellificae	Sham	0	8	NA	5
2018	Apis_mellifera	Crithidia_mellificae	Sham	0	8	NA	6
2018	Apis_mellifera	Crithidia_mellificae	Sham	0	8	NA	7
2018	Apis_mellifera	Crithidia_mellificae	Sham	0	8	NA	8
2018	Apis_mellifera	Crithidia_mellificae	Sham	0	8	NA	9
2018	Apis_mellifera	Crithidia_mellificae	Sham	0	8	NA	10
2018	Apis_mellifera	Crithidia_mellificae	Sham	0	8	NA	11
2018	Apis_mellifera	Crithidia_mellificae	Sham	0	8	NA	12
2018	Apis_mellifera	Crithidia_mellificae	Sham	0	8	NA	13
2018	Apis_mellifera	Crithidia_mellificae	Sham	0	8	NA	14
2018	Apis_mellifera	Crithidia_mellificae	Sham	0	8	NA	15
2018	Apis_mellifera	Crithidia_mellificae	Sham	0	8	NA	16
2018	Apis_mellifera	Crithidia_mellificae	Sham	0	8	NA	17
2018	Apis_mellifera	Crithidia_mellificae	Sham	0	8	NA	18
2018	Apis_mellifera	Crithidia_mellificae	Sham	0	8	NA	19
2018	Apis_mellifera	Crithidia_mellificae	Sham	0	8	NA	20
2018	Apis_mellifera	Crithidia_mellificae	Sham	0	8	NA	21
2018	Apis_mellifera	Crithidia_mellificae	Sham	0	8	NA	22
2018	Apis_mellifera	Crithidia_mellificae	Sham	0	8	NA	23
2018	Apis_mellifera	Crithidia_mellificae	Sham	0	8	NA	24
2018	Apis_mellifera	Crithidia_mellificae	Sham	0	8	NA	25
2018	Apis_mellifera	Lotmaria_passim	Parasite	0	1	NA	1
2018	Apis_mellifera	Lotmaria_passim	Parasite	0	1	NA	2
2018	Apis_mellifera	Lotmaria_passim	Parasite	0	2	NA	3
2018	Apis_mellifera	Lotmaria_passim	Parasite	0	3	NA	4
2018	Apis_mellifera	Lotmaria_passim	Parasite	1	4	NA	5
2018	Apis_mellifera	Lotmaria_passim	Parasite	1	4	NA	6
2018	Apis_mellifera	Lotmaria_passim	Parasite	1	4	NA	7
2018	Apis_mellifera	Lotmaria_passim	Parasite	1	4	NA	8
2018	Apis_mellifera	Lotmaria_passim	Parasite	1	4	NA	9
2018	Apis_mellifera	Lotmaria_passim	Parasite	1	4	NA	10
2018	Apis_mellifera	Lotmaria_passim	Parasite	1	4	NA	11
2018	Apis_mellifera	Lotmaria_passim	Parasite	1	4	NA	12
2018	Apis_mellifera	Lotmaria_passim	Parasite	1	4	NA	13
2018	Apis_mellifera	Lotmaria_passim	Parasite	1	4	NA	14
2018	Apis_mellifera	Lotmaria_passim	Parasite	1	4	NA	15
2018	Apis_mellifera	Lotmaria_passim	Parasite	1	5	NA	16
2018	Apis_mellifera	Lotmaria_passim	Parasite	1	6	NA	17
2018	Apis_mellifera	Lotmaria_passim	Parasite	1	6	NA	18
2018	Apis_mellifera	Lotmaria_passim	Parasite	1	7	NA	19
2018	Apis_mellifera	Lotmaria_passim	Parasite	1	7	NA	20
2018	Apis_mellifera	Lotmaria_passim	Parasite	0	8	NA	21
2018	Apis_mellifera	Lotmaria_passim	Parasite	0	8	NA	22
2018	Apis_mellifera	Lotmaria_passim	Parasite	0	8	NA	23
2018	Apis_mellifera	Lotmaria_passim	Parasite	0	8	NA	24
2018	Apis_mellifera	Lotmaria_passim	Parasite	0	8	NA	25
2018	Apis_mellifera	Lotmaria_passim	Parasite	0	8	NA	26
2018	Apis_mellifera	Lotmaria_passim	Parasite	0	8	NA	27
2018	Apis_mellifera	Lotmaria_passim	Parasite	0	8	NA	28
2018	Apis_mellifera	Lotmaria_passim	Parasite	0	8	NA	29
2018	Apis_mellifera	Lotmaria_passim	Parasite	0	8	NA	30
2018	Apis_mellifera	Lotmaria_passim	Parasite	0	8	NA	31
2018	Apis_mellifera	Lotmaria_passim	Parasite	0	8	NA	32
2018	Apis_mellifera	Lotmaria_passim	Parasite	0	8	NA	33
2018	Apis_mellifera	Lotmaria_passim	Parasite	0	8	NA	34
2018	Apis_mellifera	Lotmaria_passim	Parasite	0	8	NA	35
2018	Apis_mellifera	Lotmaria_passim	Parasite	0	8	NA	36
2018	Apis_mellifera	Lotmaria_passim	Parasite	0	8	NA	37
2018	Apis_mellifera	Lotmaria_passim	Parasite	0	8	NA	38
2018	Apis_mellifera	Lotmaria_passim	Parasite	0	8	NA	39
2018	Apis_mellifera	Lotmaria_passim	Parasite	0	8	NA	40
2018	Apis_mellifera	Lotmaria_passim	Parasite	0	8	NA	41
2018	Apis_mellifera	Lotmaria_passim	Parasite	0	8	NA	42
2018	Apis_mellifera	Lotmaria_passim	Parasite	0	8	NA	43
2018	Apis_mellifera	Lotmaria_passim	Parasite	0	8	NA	44
2018	Apis_mellifera	Lotmaria_passim	Parasite	0	8	NA	45
2018	Apis_mellifera	Lotmaria_passim	Parasite	0	8	NA	46
2018	Apis_mellifera	Lotmaria_passim	Parasite	0	8	NA	47
2018	Apis_mellifera	Lotmaria_passim	Sham	0	1	NA	1.A
2018	Apis_mellifera	Lotmaria_passim	Sham	1	1	NA	1.B
2018	Apis_mellifera	Lotmaria_passim	Sham	1	4	NA	2
2018	Apis_mellifera	Lotmaria_passim	Sham	1	4	NA	3
2018	Apis_mellifera	Lotmaria_passim	Sham	1	4	NA	4
2018	Apis_mellifera	Lotmaria_passim	Sham	1	4	NA	5
2018	Apis_mellifera	Lotmaria_passim	Sham	1	4	NA	6
2018	Apis_mellifera	Lotmaria_passim	Sham	1	4	NA	7
2018	Apis_mellifera	Lotmaria_passim	Sham	1	4	NA	8
2018	Apis_mellifera	Lotmaria_passim	Sham	1	4	NA	9
2018	Apis_mellifera	Lotmaria_passim	Sham	1	4	NA	10
2018	Apis_mellifera	Lotmaria_passim	Sham	1	4	NA	11
2018	Apis_mellifera	Lotmaria_passim	Sham	1	4	NA	12
2018	Apis_mellifera	Lotmaria_passim	Sham	1	4	NA	13
2018	Apis_mellifera	Lotmaria_passim	Sham	1	4	NA	14
2018	Apis_mellifera	Lotmaria_passim	Sham	1	4	NA	15
2018	Apis_mellifera	Lotmaria_passim	Sham	1	4	NA	16
2018	Apis_mellifera	Lotmaria_passim	Sham	1	4	NA	17
2018	Apis_mellifera	Lotmaria_passim	Sham	1	4	NA	18
2018	Apis_mellifera	Lotmaria_passim	Sham	1	4	NA	19
2018	Apis_mellifera	Lotmaria_passim	Sham	1	4	NA	20
2018	Apis_mellifera	Lotmaria_passim	Sham	1	4	NA	21
2018	Apis_mellifera	Lotmaria_passim	Sham	1	4	NA	22
2018	Apis_mellifera	Lotmaria_passim	Sham	1	4	NA	23
2018	Apis_mellifera	Lotmaria_passim	Sham	1	4	NA	24
2018	Apis_mellifera	Lotmaria_passim	Sham	1	4	NA	25
2018	Apis_mellifera	Lotmaria_passim	Sham	1	4	NA	26
2018	Apis_mellifera	Lotmaria_passim	Sham	1	4	NA	27
2019	Osmia_lignaria	Crithidia_bombi	Parasite	0	8	NA	1
2019	Osmia_lignaria	Crithidia_bombi	Parasite	1	3	NA	2
2019	Osmia_lignaria	Crithidia_bombi	Parasite	1	3	NA	3
2019	Osmia_lignaria	Crithidia_bombi	Parasite	0	8	NA	4
2019	Osmia_lignaria	Crithidia_bombi	Parasite	1	5	NA	5
2019	Osmia_lignaria	Crithidia_bombi	Parasite	0	8	NA	6
2019	Osmia_lignaria	Crithidia_bombi	Parasite	0	8	NA	7
2019	Osmia_lignaria	Crithidia_bombi	Parasite	0	8	NA	8
2019	Osmia_lignaria	Crithidia_bombi	Parasite	0	8	NA	9
2019	Osmia_lignaria	Crithidia_bombi	Parasite	1	3	NA	10
2019	Osmia_lignaria	Crithidia_bombi	Parasite	0	8	NA	11
2019	Osmia_lignaria	Crithidia_bombi	Parasite	0	8	NA	12
2019	Osmia_lignaria	Crithidia_bombi	Parasite	0	8	NA	13
2019	Osmia_lignaria	Crithidia_bombi	Parasite	0	8	NA	14
2019	Osmia_lignaria	Crithidia_bombi	Parasite	0	8	NA	15
2019	Osmia_lignaria	Crithidia_bombi	Parasite	0	8	NA	16
2019	Osmia_lignaria	Crithidia_bombi	Parasite	1	3	NA	17
2019	Osmia_lignaria	Crithidia_bombi	Parasite	0	8	NA	18
2019	Osmia_lignaria	Crithidia_bombi	Parasite	1	8	NA	19
2019	Osmia_lignaria	Crithidia_bombi	Parasite	0	8	NA	20
2019	Osmia_lignaria	Crithidia_bombi	Parasite	0	8	NA	21
2019	Osmia_lignaria	Crithidia_bombi	Parasite	1	7	NA	22
2019	Osmia_lignaria	Crithidia_bombi	Parasite	1	3	NA	23
2019	Osmia_lignaria	Crithidia_bombi	Parasite	0	8	NA	24
2019	Osmia_lignaria	Crithidia_bombi	Parasite	1	6	NA	25
2019	Osmia_lignaria	Crithidia_bombi	Parasite	0	8	NA	26
2019	Osmia_lignaria	Crithidia_bombi	Parasite	1	8	NA	27
2019	Osmia_lignaria	Crithidia_bombi	Parasite	0	8	NA	28
2019	Osmia_lignaria	Crithidia_bombi	Parasite	1	1	NA	29
2019	Osmia_lignaria	Crithidia_bombi	Parasite	0	8	NA	30
2019	Osmia_lignaria	Crithidia_bombi	Parasite	0	8	NA	31
2019	Osmia_lignaria	Crithidia_bombi	Parasite	0	8	NA	32
2019	Osmia_lignaria	Crithidia_bombi	Parasite	0	2	NA	33
2019	Osmia_lignaria	Crithidia_bombi	Parasite	0	8	NA	34
2019	Osmia_lignaria	Crithidia_bombi	Parasite	0	8	NA	35
2019	Osmia_lignaria	Crithidia_bombi	Parasite	0	8	NA	36
2019	Osmia_lignaria	Crithidia_bombi	Parasite	0	8	NA	37
2019	Osmia_lignaria	Crithidia_bombi	Parasite	0	8	NA	38
2019	Osmia_lignaria	Crithidia_bombi	Parasite	0	8	NA	39
2019	Osmia_lignaria	Crithidia_bombi	Parasite	1	4	NA	40
2019	Osmia_lignaria	Crithidia_bombi	Parasite	0	8	NA	41
2019	Osmia_lignaria	Crithidia_bombi	Parasite	0	8	NA	42
2019	Osmia_lignaria	Crithidia_bombi	Parasite	1	6	NA	43
2019	Osmia_lignaria	Crithidia_bombi	Parasite	0	8	NA	44
2019	Osmia_lignaria	Crithidia_bombi	Parasite	1	8	NA	45
2019	Osmia_lignaria	Crithidia_bombi	Parasite	0	8	NA	46
2019	Osmia_lignaria	Crithidia_bombi	Parasite	1	4	NA	47
2019	Osmia_lignaria	Crithidia_bombi	Parasite	1	3	NA	48
2019	Osmia_lignaria	Crithidia_bombi	Parasite	0	4	NA	49
2019	Osmia_lignaria	Crithidia_bombi	Sham	1	3	NA	1
2019	Osmia_lignaria	Crithidia_bombi	Sham	0	8	NA	2
2019	Osmia_lignaria	Crithidia_bombi	Sham	0	8	NA	3
2019	Osmia_lignaria	Crithidia_bombi	Sham	0	8	NA	4
2019	Osmia_lignaria	Crithidia_bombi	Sham	1	7	NA	5
2019	Osmia_lignaria	Crithidia_bombi	Sham	0	8	NA	6
2019	Osmia_lignaria	Crithidia_bombi	Sham	1	3	NA	7
2019	Osmia_lignaria	Crithidia_bombi	Sham	0	8	NA	8
2019	Osmia_lignaria	Crithidia_bombi	Sham	0	8	NA	9
2019	Osmia_lignaria	Crithidia_bombi	Sham	0	8	NA	10
2019	Osmia_lignaria	Crithidia_bombi	Sham	1	3	NA	11
2019	Osmia_lignaria	Crithidia_bombi	Sham	0	8	NA	12
2019	Osmia_lignaria	Crithidia_bombi	Sham	0	8	NA	13
2019	Osmia_lignaria	Crithidia_bombi	Sham	0	3	NA	14
2019	Osmia_lignaria	Crithidia_bombi	Sham	1	1	NA	15
2019	Osmia_lignaria	Crithidia_bombi	Sham	1	5	NA	16
2019	Osmia_lignaria	Crithidia_bombi	Sham	1	5	NA	17
2019	Osmia_lignaria	Crithidia_bombi	Sham	0	8	NA	18
2019	Osmia_lignaria	Crithidia_bombi	Sham	0	8	NA	19
2019	Osmia_lignaria	Crithidia_bombi	Sham	0	8	NA	20
2019	Osmia_lignaria	Crithidia_bombi	Sham	0	4	NA	21
2019	Osmia_lignaria	Crithidia_bombi	Sham	1	4	NA	22
2019	Osmia_lignaria	Crithidia_bombi	Sham	0	8	NA	23
2019	Osmia_lignaria	Crithidia_bombi	Sham	1	5	NA	24
2019	Osmia_lignaria	Crithidia_bombi	Sham	0	8	NA	25
2019	Osmia_lignaria	Crithidia_bombi	Sham	0	8	NA	26
2019	Osmia_lignaria	Crithidia_bombi	Sham	0	8	NA	27
2019	Osmia_lignaria	Crithidia_bombi	Sham	0	8	NA	28
2019	Osmia_lignaria	Crithidia_bombi	Sham	1	2	NA	29
2019	Osmia_lignaria	Lotmaria_passim	Parasite	0	8	NA	5
2019	Osmia_lignaria	Lotmaria_passim	Parasite	0	8	NA	11
2019	Osmia_lignaria	Lotmaria_passim	Parasite	0	8	NA	14
2019	Osmia_lignaria	Lotmaria_passim	Parasite	0	8	NA	18
2019	Osmia_lignaria	Lotmaria_passim	Parasite	0	8	NA	21
2019	Osmia_lignaria	Lotmaria_passim	Parasite	0	8	NA	25
2019	Osmia_lignaria	Lotmaria_passim	Parasite	0	8	NA	51
2019	Osmia_lignaria	Lotmaria_passim	Parasite	0	8	NA	56
2019	Osmia_lignaria	Lotmaria_passim	Parasite	0	8	NA	57
2019	Osmia_lignaria	Lotmaria_passim	Parasite	0	8	NA	59
2019	Osmia_lignaria	Lotmaria_passim	Parasite	0	8	NA	60
2019	Osmia_lignaria	Lotmaria_passim	Parasite	0	8	NA	63
2019	Osmia_lignaria	Lotmaria_passim	Parasite	0	8	NA	64
2019	Osmia_lignaria	Lotmaria_passim	Parasite	0	8	NA	65
2019	Osmia_lignaria	Lotmaria_passim	Parasite	0	8	NA	67
2019	Osmia_lignaria	Lotmaria_passim	Parasite	0	8	NA	72
2019	Osmia_lignaria	Lotmaria_passim	Parasite	0	8	NA	77
2019	Osmia_lignaria	Lotmaria_passim	Parasite	1	1	NA	12
2019	Osmia_lignaria	Lotmaria_passim	Parasite	1	1	NA	40
2019	Osmia_lignaria	Lotmaria_passim	Parasite	0	8	NA	3
2019	Osmia_lignaria	Lotmaria_passim	Parasite	0	8	NA	7
2019	Osmia_lignaria	Lotmaria_passim	Parasite	0	8	NA	13
2019	Osmia_lignaria	Lotmaria_passim	Parasite	0	8	NA	19
2019	Osmia_lignaria	Lotmaria_passim	Parasite	0	8	NA	41
2019	Osmia_lignaria	Lotmaria_passim	Parasite	0	8	NA	42
2019	Osmia_lignaria	Lotmaria_passim	Parasite	0	8	NA	48
2019	Osmia_lignaria	Lotmaria_passim	Parasite	0	8	NA	52
2019	Osmia_lignaria	Lotmaria_passim	Parasite	0	8	NA	54
2019	Osmia_lignaria	Lotmaria_passim	Parasite	0	8	NA	62
2019	Osmia_lignaria	Lotmaria_passim	Parasite	0	8	NA	71
2019	Osmia_lignaria	Lotmaria_passim	Parasite	1	5	NA	16
2019	Osmia_lignaria	Lotmaria_passim	Parasite	1	1	NA	17
2019	Osmia_lignaria	Lotmaria_passim	Parasite	1	5	NA	20
2019	Osmia_lignaria	Lotmaria_passim	Parasite	1	1	NA	38
2019	Osmia_lignaria	Lotmaria_passim	Parasite	1	3	NA	55
2019	Osmia_lignaria	Lotmaria_passim	Parasite	1	1	NA	58
2019	Osmia_lignaria	Lotmaria_passim	Parasite	1	5	NA	61
2019	Osmia_lignaria	Lotmaria_passim	Parasite	1	8	NA	66
2019	Osmia_lignaria	Lotmaria_passim	Parasite	1	5	NA	69
2019	Osmia_lignaria	Lotmaria_passim	Parasite	1	8	NA	37
2019	Osmia_lignaria	Lotmaria_passim	Parasite	1	4	NA	68
2019	Osmia_lignaria	Lotmaria_passim	Parasite	1	4	NA	70
2019	Osmia_lignaria	Lotmaria_passim	Sham	0	8	NA	30
2019	Osmia_lignaria	Lotmaria_passim	Sham	0	8	NA	43
2019	Osmia_lignaria	Lotmaria_passim	Sham	0	5	NA	45
2019	Osmia_lignaria	Lotmaria_passim	Sham	0	8	NA	76
2019	Osmia_lignaria	Lotmaria_passim	Sham	0	8	NA	78
2019	Osmia_lignaria	Lotmaria_passim	Sham	0	3	NA	83
2019	Osmia_lignaria	Lotmaria_passim	Sham	0	8	NA	1
2019	Osmia_lignaria	Lotmaria_passim	Sham	0	8	NA	2
2019	Osmia_lignaria	Lotmaria_passim	Sham	0	8	NA	4
2019	Osmia_lignaria	Lotmaria_passim	Sham	0	8	NA	15
2019	Osmia_lignaria	Lotmaria_passim	Sham	0	8	NA	27
2019	Osmia_lignaria	Lotmaria_passim	Sham	0	8	NA	46
2019	Osmia_lignaria	Lotmaria_passim	Sham	0	8	NA	47
2019	Osmia_lignaria	Lotmaria_passim	Sham	0	8	NA	53
2019	Osmia_lignaria	Lotmaria_passim	Sham	0	8	NA	81
2019	Osmia_lignaria	Lotmaria_passim	Sham	0	8	NA	87
2019	Osmia_lignaria	Lotmaria_passim	Sham	0	8	NA	88
2019	Osmia_lignaria	Lotmaria_passim	Sham	1	6	NA	26
2019	Osmia_lignaria	Lotmaria_passim	Sham	1	4	NA	31
2019	Osmia_lignaria	Lotmaria_passim	Sham	1	0	NA	32
2019	Osmia_lignaria	Lotmaria_passim	Sham	1	6	NA	73
2019	Osmia_lignaria	Lotmaria_passim	Sham	1	5	NA	80
2019	Osmia_lignaria	Lotmaria_passim	Sham	1	7	NA	82
2019	Osmia_lignaria	Lotmaria_passim	Sham	1	4	NA	28
2019	Osmia_lignaria	Lotmaria_passim	Sham	1	4	NA	85
2019	Osmia_lignaria	Lotmaria_passim	Sham	0	6	NA	9
2019	Osmia_lignaria	Lotmaria_passim	Sham	0	8	NA	22
2019	Osmia_lignaria	Lotmaria_passim	Sham	0	8	NA	79
2019	Osmia_lignaria	Lotmaria_passim	Sham	0	8	NA	8
2019	Osmia_lignaria	Lotmaria_passim	Sham	0	8	NA	34
2019	Osmia_lignaria	Lotmaria_passim	Sham	0	8	NA	35
2019	Osmia_lignaria	Lotmaria_passim	Sham	0	8	NA	44
2019	Osmia_lignaria	Lotmaria_passim	Sham	0	8	NA	50
2019	Osmia_lignaria	Lotmaria_passim	Sham	0	8	NA	75
2019	Osmia_lignaria	Lotmaria_passim	Sham	1	1	NA	24
2019	Osmia_lignaria	Lotmaria_passim	Sham	1	1	NA	84
2019	Osmia_lignaria	Lotmaria_passim	Sham	1	1	NA	89
2019	Osmia_lignaria	Lotmaria_passim	Sham	1	8	NA	36
2019	Osmia_lignaria	Lotmaria_passim	Parasite	0	8	NA	49
