# Supplementary material for: Cross-infectivity of honey and bumble bee-associated parasites across three bee families
Source: Parasitology. 2020 Jun 18;147(12):1290–304. doi: 10.1017/S0031182020001018 (PMC7477370; doi:10.1017/S0031182020001018)
Supplement: Supplementary file 1 [file S0031182020001018sup.zip › S0031182020001018sup003.csv]

Bee	Host	Sex	Trial	Date.inoc	Method.inoc	Date.death	Date.dissect	Count.crith	Tot.crith	Fold_increase	Distance.intertegular
44	Megachile	M	Trial 1: Megachile males	2018/08/12 00:00:00	Purified	NA	2018/08/19 00:00:00	0	0	0	2
45	Megachile	M	Trial 1: Megachile males	2018/08/12 00:00:00	Purified	NA	2018/08/19 00:00:00	6	30000	5	1.9
46	Megachile	M	Trial 1: Megachile males	2018/08/12 00:00:00	Purified	NA	2018/08/19 00:00:00	6	30000	5	2.2
47	Megachile	M	Trial 1: Megachile males	2018/08/12 00:00:00	Purified	NA	2018/08/19 00:00:00	12	60000	10	2.4
48	Megachile	M	Trial 1: Megachile males	2018/08/12 00:00:00	Purified	NA	2018/08/19 00:00:00	2	10000	1.6666666666666667	2.1
49	Megachile	M	Trial 1: Megachile males	2018/08/12 00:00:00	Purified	NA	2018/08/19 00:00:00	1	5000	0.8333333333333334	2.1
50	Megachile	M	Trial 1: Megachile males	2018/08/12 00:00:00	Purified	NA	2018/08/19 00:00:00	4	20000	3.3333333333333335	2.2
51	Megachile	M	Trial 1: Megachile males	2018/08/12 00:00:00	Purified	NA	2018/08/19 00:00:00	8	40000	6.666666666666667	2.1
52	Megachile	M	Trial 1: Megachile males	2018/08/12 00:00:00	Purified	NA	2018/08/19 00:00:00	8	40000	6.666666666666667	2.2
53	Megachile	M	Trial 1: Megachile males	2018/08/12 00:00:00	Purified	NA	2018/08/19 00:00:00	0	0	0	2
54	Megachile	M	Trial 1: Megachile males	2018/08/12 00:00:00	Purified	NA	2018/08/19 00:00:00	0	0	0	2.3
55	Megachile	M	Trial 1: Megachile males	2018/08/12 00:00:00	Purified	NA	2018/08/19 00:00:00	7	35000	5.833333333333333	2.3
56	Megachile	M	Trial 1: Megachile males	2018/08/12 00:00:00	Purified	NA	2018/08/19 00:00:00	3	15000	2.5	2.3
57	Megachile	M	Trial 1: Megachile males	2018/08/12 00:00:00	Purified	NA	2018/08/19 00:00:00	5	25000	4.166666666666667	2.2
58	Megachile	M	Trial 1: Megachile males	2018/08/12 00:00:00	Purified	NA	2018/08/19 00:00:00	3	15000	2.5	2.2
59	Megachile	M	Trial 1: Megachile males	2018/08/12 00:00:00	Purified	NA	2018/08/19 00:00:00	4	20000	3.3333333333333335	2.2
60	Megachile	M	Trial 1: Megachile males	2018/08/12 00:00:00	Purified	NA	2018/08/19 00:00:00	13	65000	10.833333333333334	2.1
61	Megachile	M	Trial 1: Megachile males	2018/08/12 00:00:00	Purified	NA	2018/08/19 00:00:00	5	25000	4.166666666666667	2
62	Megachile	M	Trial 1: Megachile males	2018/08/12 00:00:00	Purified	NA	2018/08/19 00:00:00	2	10000	1.6666666666666667	1.9
63	Megachile	M	Trial 1: Megachile males	2018/08/12 00:00:00	Purified	NA	2018/08/19 00:00:00	3	15000	2.5	2
64	Megachile	M	Trial 1: Megachile males	2018/08/12 00:00:00	Purified	NA	2018/08/19 00:00:00	3	15000	2.5	2
65	Megachile	M	Trial 1: Megachile males	2018/08/12 00:00:00	Purified	NA	2018/08/19 00:00:00	3	15000	2.5	2.2
66	Megachile	M	Trial 1: Megachile males	2018/08/12 00:00:00	Purified	NA	2018/08/19 00:00:00	5	25000	4.166666666666667	2.3
67	Megachile	M	Trial 1: Megachile males	2018/08/12 00:00:00	Purified	NA	2018/08/19 00:00:00	7	35000	5.833333333333333	2.3
68	Megachile	M	Trial 1: Megachile males	2018/08/12 00:00:00	Purified	NA	2018/08/19 00:00:00	5	25000	4.166666666666667	2.1
69	Megachile	M	Trial 1: Megachile males	2018/08/12 00:00:00	Purified	NA	2018/08/19 00:00:00	1	5000	0.8333333333333334	2
70	Megachile	M	Trial 1: Megachile males	2018/08/12 00:00:00	Purified	NA	2018/08/19 00:00:00	0	0	0	2
71	Megachile	M	Trial 1: Megachile males	2018/08/12 00:00:00	Purified	NA	2018/08/19 00:00:00	1	5000	0.8333333333333334	2.2
74	Megachile	M	Trial 1: Megachile males	2018/08/12 00:00:00	Purified	NA	2018/08/19 00:00:00	7	35000	5.833333333333333	2.3
75	Megachile	M	Trial 1: Megachile males	2018/08/12 00:00:00	Purified	NA	2018/08/19 00:00:00	6	30000	5	2.3
76	Megachile	M	Trial 1: Megachile males	2018/08/12 00:00:00	Purified	NA	2018/08/19 00:00:00	3	15000	2.5	2.2
77	Megachile	M	Trial 1: Megachile males	2018/08/12 00:00:00	Purified	NA	2018/08/19 00:00:00	1	5000	0.8333333333333334	2.1
78	Megachile	M	Trial 1: Megachile males	2018/08/12 00:00:00	Purified	NA	2018/08/19 00:00:00	5	25000	4.166666666666667	2.1
79	Megachile	M	Trial 1: Megachile males	2018/08/12 00:00:00	Purified	NA	2018/08/19 00:00:00	3	15000	2.5	2
80	Megachile	M	Trial 1: Megachile males	2018/08/12 00:00:00	Fecal	NA	2018/08/19 00:00:00	6	30000	5	1.9
81	Megachile	M	Trial 1: Megachile males	2018/08/12 00:00:00	Fecal	NA	2018/08/19 00:00:00	4	20000	3.3333333333333335	2.2
82	Megachile	M	Trial 1: Megachile males	2018/08/12 00:00:00	Fecal	NA	2018/08/19 00:00:00	0	0	0	2.5
83	Megachile	M	Trial 1: Megachile males	2018/08/12 00:00:00	Fecal	NA	2018/08/19 00:00:00	9	45000	7.5	2.3
84	Megachile	M	Trial 1: Megachile males	2018/08/12 00:00:00	Fecal	NA	2018/08/19 00:00:00	NA	NA	NA	2
85	Megachile	M	Trial 1: Megachile males	2018/08/12 00:00:00	Fecal	NA	2018/08/19 00:00:00	10	50000	8.333333333333334	2.1
86	Megachile	M	Trial 1: Megachile males	2018/08/12 00:00:00	Fecal	NA	2018/08/19 00:00:00	0	0	0	2.2
87	Megachile	M	Trial 1: Megachile males	2018/08/12 00:00:00	Fecal	NA	2018/08/19 00:00:00	0	0	0	2.1
88	Megachile	M	Trial 1: Megachile males	2018/08/12 00:00:00	Fecal	NA	2018/08/19 00:00:00	7	35000	5.833333333333333	2.1
89	Megachile	M	Trial 1: Megachile males	2018/08/12 00:00:00	Fecal	NA	2018/08/19 00:00:00	1	5000	0.8333333333333334	2.1
90	Megachile	M	Trial 1: Megachile males	2018/08/12 00:00:00	Fecal	NA	2018/08/19 00:00:00	3	15000	2.5	2
91	Megachile	M	Trial 1: Megachile males	2018/08/12 00:00:00	Fecal	NA	2018/08/19 00:00:00	NA	NA	NA	1.9
92	Megachile	M	Trial 1: Megachile males	2018/08/12 00:00:00	Fecal	NA	2018/08/19 00:00:00	7	35000	5.833333333333333	2.3
93	Megachile	M	Trial 1: Megachile males	2018/08/12 00:00:00	Fecal	NA	2018/08/19 00:00:00	6	30000	5	2.2
94	Megachile	M	Trial 1: Megachile males	2018/08/12 00:00:00	Fecal	NA	2018/08/19 00:00:00	1	5000	0.8333333333333334	2.2
95	Megachile	M	Trial 1: Megachile males	2018/08/12 00:00:00	Fecal	NA	2018/08/19 00:00:00	4	20000	3.3333333333333335	2.2
96	Megachile	M	Trial 1: Megachile males	2018/08/12 00:00:00	Fecal	NA	2018/08/19 00:00:00	4	20000	3.3333333333333335	2
97	Megachile	M	Trial 1: Megachile males	2018/08/12 00:00:00	Fecal	NA	2018/08/19 00:00:00	6	30000	5	2.3
98	Megachile	M	Trial 1: Megachile males	2018/08/12 00:00:00	Fecal	2018/08/14 00:00:00	2018/08/19 00:00:00	NA	NA	NA	2
101	Megachile	M	Trial 1: Megachile males	2018/08/12 00:00:00	Fecal	NA	2018/08/19 00:00:00	4	20000	3.3333333333333335	2.3
102	Megachile	M	Trial 1: Megachile males	2018/08/12 00:00:00	Fecal	NA	2018/08/19 00:00:00	1	5000	0.8333333333333334	2.2
103	Megachile	M	Trial 1: Megachile males	2018/08/12 00:00:00	Fecal	NA	2018/08/19 00:00:00	2	10000	1.6666666666666667	2.1
104	Megachile	M	Trial 1: Megachile males	2018/08/12 00:00:00	Fecal	NA	2018/08/19 00:00:00	4	20000	3.3333333333333335	1.9
105	Megachile	M	Trial 1: Megachile males	2018/08/12 00:00:00	Fecal	NA	2018/08/19 00:00:00	0	0	0	2.3
106	Megachile	M	Trial 1: Megachile males	2018/08/12 00:00:00	Fecal	NA	2018/08/19 00:00:00	6	30000	5	2.1
107	Megachile	M	Trial 1: Megachile males	2018/08/12 00:00:00	Fecal	NA	2018/08/19 00:00:00	5	25000	4.166666666666667	2.2
108	Megachile	M	Trial 1: Megachile males	2018/08/12 00:00:00	Fecal	NA	2018/08/19 00:00:00	1	5000	0.8333333333333334	1.9
109	Megachile	M	Trial 1: Megachile males	2018/08/12 00:00:00	Fecal	NA	2018/08/19 00:00:00	2	10000	1.6666666666666667	2.1
110	Megachile	M	Trial 1: Megachile males	2018/08/12 00:00:00	Fecal	NA	2018/08/19 00:00:00	0	0	0	2.1
111	Megachile	M	Trial 1: Megachile males	2018/08/12 00:00:00	Fecal	NA	2018/08/19 00:00:00	1	5000	0.8333333333333334	2
112	Megachile	M	Trial 1: Megachile males	2018/08/12 00:00:00	Fecal	NA	2018/08/19 00:00:00	NA	NA	NA	2
113	Megachile	M	Trial 1: Megachile males	2018/08/12 00:00:00	Fecal	NA	2018/08/19 00:00:00	1	5000	0.8333333333333334	2.1
114	Megachile	M	Trial 1: Megachile males	2018/08/12 00:00:00	Fecal	NA	2018/08/19 00:00:00	3	15000	2.5	2.2
115	Megachile	M	Trial 1: Megachile males	2018/08/12 00:00:00	Fecal	NA	2018/08/19 00:00:00	8	40000	6.666666666666667	2.3
116	Megachile	F	Trial 2: Megachile Females	2018/08/21 00:00:00	Traditional	NA	2018/08/28 00:00:00	7	35000	5.833333333333333	2.5
117	Megachile	F	Trial 2: Megachile Females	2018/08/21 00:00:00	Traditional	NA	2018/08/28 00:00:00	3	15000	2.5	2.4
118	Megachile	F	Trial 2: Megachile Females	2018/08/21 00:00:00	Traditional	NA	2018/08/28 00:00:00	2	10000	1.6666666666666667	2.5
119	Megachile	F	Trial 2: Megachile Females	2018/08/21 00:00:00	Traditional	NA	2018/08/28 00:00:00	1	5000	0.8333333333333334	2.6
120	Megachile	F	Trial 2: Megachile Females	2018/08/21 00:00:00	Traditional	NA	2018/08/28 00:00:00	3	15000	2.5	2.4
121	Megachile	F	Trial 2: Megachile Females	2018/08/21 00:00:00	Traditional	NA	2018/08/28 00:00:00	4	20000	3.3333333333333335	2.6
122	Megachile	F	Trial 2: Megachile Females	2018/08/21 00:00:00	Traditional	NA	2018/08/28 00:00:00	0	0	0	2.3
123	Megachile	F	Trial 2: Megachile Females	2018/08/21 00:00:00	Traditional	NA	2018/08/28 00:00:00	1	5000	0.8333333333333334	2.4
124	Megachile	F	Trial 2: Megachile Females	2018/08/21 00:00:00	Traditional	NA	2018/08/28 00:00:00	0	0	0	2.5
125	Megachile	F	Trial 2: Megachile Females	2018/08/21 00:00:00	Traditional	NA	2018/08/28 00:00:00	3	15000	2.5	2.6
126	Megachile	F	Trial 2: Megachile Females	2018/08/21 00:00:00	Traditional	NA	2018/08/28 00:00:00	6	30000	5	2.7
127	Megachile	F	Trial 2: Megachile Females	2018/08/21 00:00:00	Traditional	NA	2018/08/28 00:00:00	2	10000	1.6666666666666667	2.5
128	Megachile	F	Trial 2: Megachile Females	2018/08/21 00:00:00	Traditional	NA	2018/08/28 00:00:00	9	45000	7.5	2.7
129	Megachile	F	Trial 2: Megachile Females	2018/08/21 00:00:00	Traditional	NA	2018/08/28 00:00:00	1	5000	0.8333333333333334	2.5
130	Megachile	F	Trial 2: Megachile Females	2018/08/21 00:00:00	Traditional	NA	2018/08/28 00:00:00	0	0	0	2.3
131	Megachile	F	Trial 2: Megachile Females	2018/08/21 00:00:00	Traditional	NA	2018/08/28 00:00:00	8	40000	6.666666666666667	2.7
132	Megachile	F	Trial 2: Megachile Females	2018/08/21 00:00:00	Traditional	NA	2018/08/28 00:00:00	9	45000	7.5	2.4
133	Megachile	F	Trial 2: Megachile Females	2018/08/21 00:00:00	Traditional	NA	2018/08/28 00:00:00	1	5000	0.8333333333333334	2.7
134	Megachile	F	Trial 2: Megachile Females	2018/08/21 00:00:00	Traditional	NA	2018/08/28 00:00:00	9	45000	7.5	2.5
135	Megachile	F	Trial 2: Megachile Females	2018/08/21 00:00:00	Traditional	NA	2018/08/28 00:00:00	10	50000	8.333333333333334	2.5
136	Megachile	F	Trial 2: Megachile Females	2018/08/21 00:00:00	Traditional	NA	2018/08/28 00:00:00	3	15000	2.5	2.4
137	Megachile	F	Trial 2: Megachile Females	2018/08/21 00:00:00	Traditional	NA	2018/08/28 00:00:00	0	0	0	2.3
138	Megachile	F	Trial 2: Megachile Females	2018/08/21 00:00:00	Traditional	NA	2018/08/28 00:00:00	3	15000	2.5	2.2
139	Megachile	F	Trial 2: Megachile Females	2018/08/21 00:00:00	Traditional	NA	2018/08/28 00:00:00	6	30000	5	2.6
140	Megachile	F	Trial 2: Megachile Females	2018/08/21 00:00:00	Traditional	NA	2018/08/28 00:00:00	1	5000	0.8333333333333334	2.6
141	Megachile	F	Trial 2: Megachile Females	2018/08/21 00:00:00	Traditional	NA	2018/08/28 00:00:00	5	25000	4.166666666666667	2.5
142	Megachile	F	Trial 2: Megachile Females	2018/08/21 00:00:00	Traditional	NA	2018/08/28 00:00:00	2	10000	1.6666666666666667	2.5
143	Megachile	F	Trial 2: Megachile Females	2018/08/21 00:00:00	Traditional	NA	2018/08/28 00:00:00	2	10000	1.6666666666666667	2.4
144	Megachile	F	Trial 2: Megachile Females	2018/08/21 00:00:00	Traditional	NA	2018/08/28 00:00:00	1	5000	0.8333333333333334	2.5
145	Megachile	F	Trial 2: Megachile Females	2018/08/21 00:00:00	Traditional	NA	2018/08/28 00:00:00	1	5000	0.8333333333333334	2.6
146	Megachile	F	Trial 2: Megachile Females	2018/08/21 00:00:00	Traditional	NA	2018/08/28 00:00:00	3	15000	2.5	2.5
147	Megachile	F	Trial 2: Megachile Females	2018/08/21 00:00:00	Traditional	NA	2018/08/28 00:00:00	7	35000	5.833333333333333	2.5
148	Megachile	F	Trial 2: Megachile Females	2018/08/21 00:00:00	Traditional	NA	2018/08/28 00:00:00	2	10000	1.6666666666666667	2.5
31	Bombus	F	Trial 1: Megachile males	2018/08/12 00:00:00	Purified	NA	2018/08/19 00:00:00	40	600000	50	NA
32	Bombus	F	Trial 1: Megachile males	2018/08/12 00:00:00	Purified	NA	2018/08/19 00:00:00	6	90000	7.5	NA
33	Bombus	F	Trial 1: Megachile males	2018/08/12 00:00:00	Purified	NA	2018/08/19 00:00:00	15	225000	18.75	NA
34	Bombus	F	Trial 1: Megachile males	2018/08/12 00:00:00	Purified	NA	2018/08/19 00:00:00	142	2130000	177.5	NA
35	Bombus	F	Trial 1: Megachile males	2018/08/12 00:00:00	Purified	NA	2018/08/19 00:00:00	NA	NA	NA	NA
36	Bombus	F	Trial 1: Megachile males	2018/08/12 00:00:00	Purified	NA	2018/08/19 00:00:00	8	120000	10	NA
37	Bombus	F	Trial 1: Megachile males	2018/08/12 00:00:00	Purified	NA	2018/08/19 00:00:00	10	150000	12.5	NA
38	Bombus	F	Trial 1: Megachile males	2018/08/12 00:00:00	Purified	NA	2018/08/19 00:00:00	151	2265000	188.75	NA
39	Bombus	F	Trial 1: Megachile males	2018/08/12 00:00:00	Purified	NA	2018/08/19 00:00:00	6	90000	7.5	NA
40	Bombus	F	Trial 1: Megachile males	2018/08/12 00:00:00	Purified	NA	2018/08/19 00:00:00	49	735000	61.25	NA
41	Bombus	F	Trial 1: Megachile males	2018/08/12 00:00:00	Fecal	NA	2018/08/19 00:00:00	33	495000	41.25	NA
42	Bombus	F	Trial 1: Megachile males	2018/08/12 00:00:00	Fecal	NA	2018/08/19 00:00:00	11	165000	13.75	NA
43	Bombus	F	Trial 1: Megachile males	2018/08/12 00:00:00	Fecal	NA	2018/08/19 00:00:00	42	630000	52.5	NA
44	Bombus	F	Trial 1: Megachile males	2018/08/12 00:00:00	Fecal	NA	2018/08/19 00:00:00	53	795000	66.25	NA
45	Bombus	F	Trial 1: Megachile males	2018/08/12 00:00:00	Fecal	NA	2018/08/19 00:00:00	21	315000	26.25	NA
46	Bombus	F	Trial 1: Megachile males	2018/08/12 00:00:00	Fecal	NA	2018/08/19 00:00:00	7	105000	8.75	NA
47	Bombus	F	Trial 1: Megachile males	2018/08/12 00:00:00	Fecal	NA	2018/08/19 00:00:00	0	0	0	NA
48	Bombus	F	Trial 1: Megachile males	2018/08/12 00:00:00	Fecal	NA	2018/08/19 00:00:00	35	525000	43.75	NA
49	Bombus	F	Trial 1: Megachile males	2018/08/12 00:00:00	Fecal	NA	2018/08/19 00:00:00	13	195000	16.25	NA
50	Bombus	F	Trial 1: Megachile males	2018/08/12 00:00:00	Fecal	NA	2018/08/19 00:00:00	11	165000	13.75	NA
51	Bombus	F	Trial 2: Megachile Females	2018/08/21 00:00:00	Traditional	NA	2018/08/28 00:00:00	3	45000	3.75	NA
52	Bombus	F	Trial 2: Megachile Females	2018/08/21 00:00:00	Traditional	NA	2018/08/28 00:00:00	32	480000	40	NA
53	Bombus	F	Trial 2: Megachile Females	2018/08/21 00:00:00	Traditional	NA	2018/08/28 00:00:00	3	45000	3.75	NA
54	Bombus	F	Trial 2: Megachile Females	2018/08/21 00:00:00	Traditional	NA	2018/08/28 00:00:00	1	15000	1.25	NA
55	Bombus	F	Trial 2: Megachile Females	2018/08/21 00:00:00	Traditional	NA	2018/08/28 00:00:00	1	15000	1.25	NA
56	Bombus	F	Trial 2: Megachile Females	2018/08/21 00:00:00	Traditional	NA	2018/08/28 00:00:00	0	0	0	NA
57	Bombus	F	Trial 2: Megachile Females	2018/08/21 00:00:00	Traditional	NA	2018/08/28 00:00:00	2	30000	2.5	NA
58	Bombus	F	Trial 2: Megachile Females	2018/08/21 00:00:00	Traditional	NA	2018/08/28 00:00:00	0	0	0	NA
59	Bombus	F	Trial 2: Megachile Females	2018/08/21 00:00:00	Traditional	NA	2018/08/28 00:00:00	0	0	0	NA
