# Supplementary material for: Cross-infectivity of honey and bumble bee-associated parasites across three bee families
Source: Parasitology. 2020 Jun 18;147(12):1290–304. doi: 10.1017/S0031182020001018 (PMC7477370; doi:10.1017/S0031182020001018)
Supplement: Supplementary file 1 [file S0031182020001018sup.zip › S0031182020001018sup004.csv]

Year	Colony	Number	Parasite.quantity	Sex	DNA_concentrated	Concentration_multiplier	Host	Parasite	Treatment
2018	NA	23	3.80242350124776	Female	NA	NA	Apis_mellifera	Crithidia_bombi	Parasite
2018	NA	24	21.5429195183068	Female	NA	NA	Apis_mellifera	Crithidia_bombi	Parasite
2018	NA	25	32.0637739574964	Female	NA	NA	Apis_mellifera	Crithidia_bombi	Parasite
2018	NA	26	6.269448719115379	Female	NA	NA	Apis_mellifera	Crithidia_bombi	Parasite
2018	NA	27	95.9723197636334	Female	NA	NA	Apis_mellifera	Crithidia_bombi	Parasite
2018	NA	28	57.039486589913004	Female	NA	NA	Apis_mellifera	Crithidia_bombi	Parasite
2018	NA	29	37.5398789852824	Female	NA	NA	Apis_mellifera	Crithidia_bombi	Parasite
2018	NA	30	22.2595312541842	Female	NA	NA	Apis_mellifera	Crithidia_bombi	Parasite
2018	NA	31	59.5732285103454	Female	NA	NA	Apis_mellifera	Crithidia_bombi	Parasite
2018	NA	32	17.06300969933292	Female	NA	NA	Apis_mellifera	Crithidia_bombi	Parasite
2018	NA	33	18.85026531143756	Female	NA	NA	Apis_mellifera	Crithidia_bombi	Parasite
2018	NA	34	3.34427922078714	Female	NA	NA	Apis_mellifera	Crithidia_bombi	Parasite
2018	NA	35	1.469947261061324	Female	NA	NA	Apis_mellifera	Crithidia_bombi	Parasite
2018	NA	36	13.49327414292624	Female	NA	NA	Apis_mellifera	Crithidia_bombi	Parasite
2018	NA	37	3.62963044914694	Female	NA	NA	Apis_mellifera	Crithidia_bombi	Parasite
2018	NA	38	0.5124252837842119	Female	NA	NA	Apis_mellifera	Crithidia_bombi	Parasite
2018	NA	39	18.44770122285808	Female	NA	NA	Apis_mellifera	Crithidia_bombi	Parasite
2018	NA	40	0	Female	NA	NA	Apis_mellifera	Crithidia_bombi	Parasite
2018	NA	41	25.3047408519632	Female	NA	NA	Apis_mellifera	Crithidia_bombi	Parasite
2018	NA	42	4.53251384894684	Female	NA	NA	Apis_mellifera	Crithidia_bombi	Parasite
2018	NA	22	0	Female	NA	NA	Apis_mellifera	Crithidia_bombi	Sham
2018	NA	23	0	Female	NA	NA	Apis_mellifera	Crithidia_bombi	Sham
2018	NA	24	0	Female	NA	NA	Apis_mellifera	Crithidia_bombi	Sham
2018	NA	25	0	Female	NA	NA	Apis_mellifera	Crithidia_bombi	Sham
2018	NA	26	0	Female	NA	NA	Apis_mellifera	Crithidia_bombi	Sham
2018	NA	27	0	Female	NA	NA	Apis_mellifera	Crithidia_bombi	Sham
2018	NA	28	0	Female	NA	NA	Apis_mellifera	Crithidia_bombi	Sham
2018	NA	29	0	Female	NA	NA	Apis_mellifera	Crithidia_bombi	Sham
2018	NA	30	0	Female	NA	NA	Apis_mellifera	Crithidia_bombi	Sham
2018	NA	16	8.70747507501758	Female	NA	NA	Apis_mellifera	Crithidia_mellificae	Parasite
2018	NA	17	1097678.204042448	Female	NA	NA	Apis_mellifera	Crithidia_mellificae	Parasite
2018	NA	18	46.605424244709596	Female	NA	NA	Apis_mellifera	Crithidia_mellificae	Parasite
2018	NA	19	601815.717110274	Female	NA	NA	Apis_mellifera	Crithidia_mellificae	Parasite
2018	NA	20	3.61946207579492	Female	NA	NA	Apis_mellifera	Crithidia_mellificae	Parasite
2018	NA	21	0	Female	NA	NA	Apis_mellifera	Crithidia_mellificae	Parasite
2018	NA	22	108.6095490351832	Female	NA	NA	Apis_mellifera	Crithidia_mellificae	Parasite
2018	NA	23	1181.37772151207	Female	NA	NA	Apis_mellifera	Crithidia_mellificae	Parasite
2018	NA	24	0	Female	NA	NA	Apis_mellifera	Crithidia_mellificae	Parasite
2018	NA	25	119741.753167449	Female	NA	NA	Apis_mellifera	Crithidia_mellificae	Parasite
2018	NA	26	36827.568460844	Female	NA	NA	Apis_mellifera	Crithidia_mellificae	Parasite
2018	NA	27	0	Female	NA	NA	Apis_mellifera	Crithidia_mellificae	Parasite
2018	NA	30	0	Female	NA	NA	Apis_mellifera	Crithidia_mellificae	Parasite
2018	NA	31	520.679083630192	Female	NA	NA	Apis_mellifera	Crithidia_mellificae	Parasite
2018	NA	32	0	Female	NA	NA	Apis_mellifera	Crithidia_mellificae	Parasite
2018	NA	33	4640.55197785462	Female	NA	NA	Apis_mellifera	Crithidia_mellificae	Parasite
2018	NA	34	17.3006479902939	Female	NA	NA	Apis_mellifera	Crithidia_mellificae	Parasite
2018	NA	35	9540.131512939119	Female	NA	NA	Apis_mellifera	Crithidia_mellificae	Parasite
2018	NA	15	2.5992618582815	Female	NA	NA	Apis_mellifera	Crithidia_mellificae	Sham
2018	NA	16	0	Female	NA	NA	Apis_mellifera	Crithidia_mellificae	Sham
2018	NA	17	0	Female	NA	NA	Apis_mellifera	Crithidia_mellificae	Sham
2018	NA	18	39.7283853794554	Female	NA	NA	Apis_mellifera	Crithidia_mellificae	Sham
2018	NA	19	0	Female	NA	NA	Apis_mellifera	Crithidia_mellificae	Sham
2018	NA	20	12.564324112603359	Female	NA	NA	Apis_mellifera	Crithidia_mellificae	Sham
2018	NA	21	7.5699858030284	Female	NA	NA	Apis_mellifera	Crithidia_mellificae	Sham
2018	NA	22	2.79461088464204	Female	NA	NA	Apis_mellifera	Crithidia_mellificae	Sham
2018	NA	23	0	Female	NA	NA	Apis_mellifera	Crithidia_mellificae	Sham
2018	NA	24	0	Female	NA	NA	Apis_mellifera	Crithidia_mellificae	Sham
2018	NA	25	9.2008711750175	Female	NA	NA	Apis_mellifera	Crithidia_mellificae	Sham
2018	NA	23	0	Female	NA	NA	Apis_mellifera	Lotmaria_passim	Parasite
2018	NA	24	0	Female	NA	NA	Apis_mellifera	Lotmaria_passim	Parasite
2018	NA	25	0.984830823879404	Female	NA	NA	Apis_mellifera	Lotmaria_passim	Parasite
2018	NA	26	0	Female	NA	NA	Apis_mellifera	Lotmaria_passim	Parasite
2018	NA	27	0	Female	NA	NA	Apis_mellifera	Lotmaria_passim	Parasite
2018	NA	28	0	Female	NA	NA	Apis_mellifera	Lotmaria_passim	Parasite
2018	NA	29	372808.32139904	Female	NA	NA	Apis_mellifera	Lotmaria_passim	Parasite
2018	NA	30	230.318073460038	Female	NA	NA	Apis_mellifera	Lotmaria_passim	Parasite
2018	NA	31	0	Female	NA	NA	Apis_mellifera	Lotmaria_passim	Parasite
2018	NA	32	0	Female	NA	NA	Apis_mellifera	Lotmaria_passim	Parasite
2018	NA	33	0	Female	NA	NA	Apis_mellifera	Lotmaria_passim	Parasite
2018	NA	34	26954.465581356402	Female	NA	NA	Apis_mellifera	Lotmaria_passim	Parasite
2018	NA	35	340.70585213811603	Female	NA	NA	Apis_mellifera	Lotmaria_passim	Parasite
2018	NA	36	0	Female	NA	NA	Apis_mellifera	Lotmaria_passim	Parasite
2018	NA	37	17.242673822051998	Female	NA	NA	Apis_mellifera	Lotmaria_passim	Parasite
2018	NA	38	3.73265362216822	Female	NA	NA	Apis_mellifera	Lotmaria_passim	Parasite
2018	NA	39	0	Female	NA	NA	Apis_mellifera	Lotmaria_passim	Parasite
2018	NA	40	0	Female	NA	NA	Apis_mellifera	Lotmaria_passim	Parasite
2018	NA	41	0	Female	NA	NA	Apis_mellifera	Lotmaria_passim	Parasite
2018	NA	42	3.9144288050072	Female	NA	NA	Apis_mellifera	Lotmaria_passim	Parasite
2018	NA	43	0	Female	NA	NA	Apis_mellifera	Lotmaria_passim	Parasite
2018	NA	17	1.392978656360884	Female	NA	NA	Apis_mellifera	Lotmaria_passim	Sham
2018	NA	18	0	Female	NA	NA	Apis_mellifera	Lotmaria_passim	Sham
2018	NA	20	0	Female	NA	NA	Apis_mellifera	Lotmaria_passim	Sham
2018	NA	21	0	Female	NA	NA	Apis_mellifera	Lotmaria_passim	Sham
2018	NA	22	0	Female	NA	NA	Apis_mellifera	Lotmaria_passim	Sham
2018	NA	23	0	Female	NA	NA	Apis_mellifera	Lotmaria_passim	Sham
2018	NA	24	3.00621850227118	Female	NA	NA	Apis_mellifera	Lotmaria_passim	Sham
2018	NA	25	0	Female	NA	NA	Apis_mellifera	Lotmaria_passim	Sham
2018	NA	26	0	Female	NA	NA	Apis_mellifera	Lotmaria_passim	Sham
2018	NA	27	0	Female	NA	NA	Apis_mellifera	Lotmaria_passim	Sham
2018	NA	10	6893770.44374948	Female	NA	NA	Apis_mellifera	Nosema_ceranae	Parasite
2018	NA	11	7350.87742810158	Female	NA	NA	Apis_mellifera	Nosema_ceranae	Parasite
2018	NA	12	1678247.9394028182	Female	NA	NA	Apis_mellifera	Nosema_ceranae	Parasite
2018	NA	13	736727.284500654	Female	NA	NA	Apis_mellifera	Nosema_ceranae	Parasite
2018	NA	14	23528480.2499054	Female	NA	NA	Apis_mellifera	Nosema_ceranae	Parasite
2018	NA	15	1106633.55305134	Female	NA	NA	Apis_mellifera	Nosema_ceranae	Parasite
2018	NA	16	313.251536760088	Female	NA	NA	Apis_mellifera	Nosema_ceranae	Parasite
2018	NA	18	0	Female	NA	NA	Apis_mellifera	Nosema_ceranae	Parasite
2018	NA	19	0	Female	NA	NA	Apis_mellifera	Nosema_ceranae	Parasite
2018	NA	20	0	Female	NA	NA	Apis_mellifera	Nosema_ceranae	Parasite
2018	NA	21	316.56071728634004	Female	NA	NA	Apis_mellifera	Nosema_ceranae	Parasite
2018	NA	22	1912224.719810264	Female	NA	NA	Apis_mellifera	Nosema_ceranae	Parasite
2018	NA	23	178.0883650361618	Female	NA	NA	Apis_mellifera	Nosema_ceranae	Parasite
2018	NA	4	64516646.0107296	Female	NA	NA	Apis_mellifera	Nosema_ceranae	Parasite
2018	NA	5	4961.8087425316	Female	NA	NA	Apis_mellifera	Nosema_ceranae	Parasite
2018	NA	6	0	Female	NA	NA	Apis_mellifera	Nosema_ceranae	Parasite
2018	NA	7	316.947395533722	Female	NA	NA	Apis_mellifera	Nosema_ceranae	Parasite
2018	NA	8	191.6433752247	Female	NA	NA	Apis_mellifera	Nosema_ceranae	Parasite
2018	NA	9	3568.6143838619005	Female	NA	NA	Apis_mellifera	Nosema_ceranae	Parasite
2018	NA	19	1915.63526031947	Female	NA	NA	Apis_mellifera	Nosema_ceranae	Sham
2018	NA	20	0	Female	NA	NA	Apis_mellifera	Nosema_ceranae	Sham
2018	NA	21	0	Female	NA	NA	Apis_mellifera	Nosema_ceranae	Sham
2018	NA	22	0	Female	NA	NA	Apis_mellifera	Nosema_ceranae	Sham
2018	NA	23	2798.34215522594	Female	NA	NA	Apis_mellifera	Nosema_ceranae	Sham
2018	NA	24	2126.4178096113	Female	NA	NA	Apis_mellifera	Nosema_ceranae	Sham
2018	NA	25	0	Female	NA	NA	Apis_mellifera	Nosema_ceranae	Sham
2018	NA	26	14148.88863982842	Female	NA	NA	Apis_mellifera	Nosema_ceranae	Sham
2018	NA	27	0	Female	NA	NA	Apis_mellifera	Nosema_ceranae	Sham
2018	NA	28	1515.001060298622	Female	NA	NA	Apis_mellifera	Nosema_ceranae	Sham
2018	NA	29	0	Female	NA	NA	Apis_mellifera	Nosema_ceranae	Sham
2018	NA	30	0	Female	NA	NA	Apis_mellifera	Nosema_ceranae	Sham
2018	E1	2	0	Female	NA	NA	Bombus_impatiens	Crithidia_mellificae	Parasite
2018	E1	3	0	Female	NA	NA	Bombus_impatiens	Crithidia_mellificae	Parasite
2018	E1	4	1.080256433300238	Female	NA	NA	Bombus_impatiens	Crithidia_mellificae	Parasite
2018	E1	5	3210.53584123044	Female	NA	NA	Bombus_impatiens	Crithidia_mellificae	Parasite
2018	E1	3	0	Female	NA	NA	Bombus_impatiens	Crithidia_mellificae	Sham
2018	E1	1	209.466972497918	Female	NA	NA	Bombus_impatiens	Nosema_ceranae	Parasite
2018	E1	2	0	Female	NA	NA	Bombus_impatiens	Nosema_ceranae	Parasite
2018	E1	3	0	Female	NA	NA	Bombus_impatiens	Nosema_ceranae	Parasite
2018	E1	4	0	Female	NA	NA	Bombus_impatiens	Nosema_ceranae	Parasite
2018	E1	1	0	Female	NA	NA	Bombus_impatiens	Nosema_ceranae	Sham
2018	E1	3	0	Female	NA	NA	Bombus_impatiens	Nosema_ceranae	Sham
2018	E2	1	0	Female	NA	NA	Bombus_impatiens	Crithidia_mellificae	Parasite
2018	E2	2	4.12098655455342	Female	NA	NA	Bombus_impatiens	Crithidia_mellificae	Parasite
2018	E2	1	0	Female	NA	NA	Bombus_impatiens	Crithidia_mellificae	Sham
2018	E2	2	0	Female	NA	NA	Bombus_impatiens	Crithidia_mellificae	Sham
2018	E2	1	0	Female	NA	NA	Bombus_impatiens	Nosema_ceranae	Parasite
2018	E2	2	0	Female	NA	NA	Bombus_impatiens	Nosema_ceranae	Parasite
2018	E2	3	0	Female	NA	NA	Bombus_impatiens	Nosema_ceranae	Parasite
2018	E2	4	0	Female	NA	NA	Bombus_impatiens	Nosema_ceranae	Parasite
2018	E2	1	0	Female	NA	NA	Bombus_impatiens	Nosema_ceranae	Sham
2018	E3	1	0	Female	NA	NA	Bombus_impatiens	Crithidia_bombi	Parasite
2018	E3	5	0	Female	NA	NA	Bombus_impatiens	Crithidia_bombi	Parasite
2018	E3	6	70457.8976398408	Female	NA	NA	Bombus_impatiens	Crithidia_bombi	Parasite
2018	E3	7	23046.7040489048	Female	NA	NA	Bombus_impatiens	Crithidia_bombi	Parasite
2018	E3	2	0	Female	NA	NA	Bombus_impatiens	Crithidia_bombi	Sham
2018	E3	3	0	Female	NA	NA	Bombus_impatiens	Crithidia_bombi	Sham
2018	E3	4	0	Female	NA	NA	Bombus_impatiens	Crithidia_bombi	Sham
2018	E3	1	0	Female	NA	NA	Bombus_impatiens	Crithidia_mellificae	Parasite
2018	E3	2	0.7561171319549259	Female	NA	NA	Bombus_impatiens	Crithidia_mellificae	Parasite
2018	E3	3	0	Female	NA	NA	Bombus_impatiens	Crithidia_mellificae	Parasite
2018	E3	4	0	Female	NA	NA	Bombus_impatiens	Crithidia_mellificae	Parasite
2018	E3	5	0	Female	NA	NA	Bombus_impatiens	Crithidia_mellificae	Parasite
2018	E3	6	55.052422118070595	Female	NA	NA	Bombus_impatiens	Crithidia_mellificae	Parasite
2018	E3	7	0	Female	NA	NA	Bombus_impatiens	Crithidia_mellificae	Parasite
2018	E3	1	0	Female	NA	NA	Bombus_impatiens	Crithidia_mellificae	Sham
2018	E3	2	0	Female	NA	NA	Bombus_impatiens	Crithidia_mellificae	Sham
2018	E3	2	0	Female	NA	NA	Bombus_impatiens	Lotmaria_passim	Parasite
2018	E3	3	0	Female	NA	NA	Bombus_impatiens	Lotmaria_passim	Parasite
2018	E3	4	0	Female	NA	NA	Bombus_impatiens	Lotmaria_passim	Parasite
2018	E3	3	0.703174675277346	Female	NA	NA	Bombus_impatiens	Lotmaria_passim	Sham
2018	E3	4	0	Female	NA	NA	Bombus_impatiens	Nosema_ceranae	Parasite
2018	E3	5	0	Female	NA	NA	Bombus_impatiens	Nosema_ceranae	Parasite
2018	E3	6	0	Female	NA	NA	Bombus_impatiens	Nosema_ceranae	Parasite
2018	E3	7	0	Female	NA	NA	Bombus_impatiens	Nosema_ceranae	Parasite
2018	E3	2	0	Female	NA	NA	Bombus_impatiens	Nosema_ceranae	Sham
2018	E4	2	0	Female	NA	NA	Bombus_impatiens	Crithidia_bombi	Parasite
2018	E4	3	460.40593560598796	Female	NA	NA	Bombus_impatiens	Crithidia_bombi	Parasite
2018	E4	4	1578.250760684608	Female	NA	NA	Bombus_impatiens	Crithidia_bombi	Parasite
2018	E4	2	0	Female	NA	NA	Bombus_impatiens	Crithidia_bombi	Sham
2018	E4	1	0	Female	NA	NA	Bombus_impatiens	Lotmaria_passim	Parasite
2018	E4	2	0	Female	NA	NA	Bombus_impatiens	Lotmaria_passim	Parasite
2018	E4	4	0	Female	NA	NA	Bombus_impatiens	Lotmaria_passim	Parasite
2018	E4	5	0	Female	NA	NA	Bombus_impatiens	Lotmaria_passim	Parasite
2018	E4	5	0.791267957327136	Female	NA	NA	Bombus_impatiens	Lotmaria_passim	Sham
2018	E4	6	0	Female	NA	NA	Bombus_impatiens	Lotmaria_passim	Sham
2018	E4	1	0	Female	NA	NA	Bombus_impatiens	Nosema_ceranae	Parasite
2018	E4	2	127.5968577837966	Female	NA	NA	Bombus_impatiens	Nosema_ceranae	Parasite
2018	E4	4	0	Female	NA	NA	Bombus_impatiens	Nosema_ceranae	Parasite
2018	E4	1	0	Female	NA	NA	Bombus_impatiens	Nosema_ceranae	Sham
2018	E5	1	22886.9369498754	Female	NA	NA	Bombus_impatiens	Crithidia_bombi	Parasite
2018	E5	3	3944.34240200356	Female	NA	NA	Bombus_impatiens	Crithidia_bombi	Parasite
2018	E5	4	0	Female	NA	NA	Bombus_impatiens	Crithidia_bombi	Parasite
2018	E5	1	177.5984706542918	Female	NA	NA	Bombus_impatiens	Crithidia_bombi	Sham
2018	E5	2	0	Female	NA	NA	Bombus_impatiens	Crithidia_bombi	Sham
2018	E5	1	0	Female	NA	NA	Bombus_impatiens	Lotmaria_passim	Parasite
2018	E5	3	0	Female	NA	NA	Bombus_impatiens	Lotmaria_passim	Parasite
2018	E5	4	0	Female	NA	NA	Bombus_impatiens	Lotmaria_passim	Parasite
2018	E5	5	0	Female	NA	NA	Bombus_impatiens	Lotmaria_passim	Parasite
2018	E5	7	0	Female	NA	NA	Bombus_impatiens	Lotmaria_passim	Sham
2018	E5	8	0	Female	NA	NA	Bombus_impatiens	Lotmaria_passim	Sham
2018	E5	1	0	Female	NA	NA	Bombus_impatiens	Nosema_ceranae	Parasite
2018	E5	2	0	Female	NA	NA	Bombus_impatiens	Nosema_ceranae	Parasite
2018	E5	4	0	Female	NA	NA	Bombus_impatiens	Nosema_ceranae	Parasite
2018	E5	1	0	Female	NA	NA	Bombus_impatiens	Nosema_ceranae	Sham
2018	E5	2	0	Female	NA	NA	Bombus_impatiens	Nosema_ceranae	Sham
2018	E5	3	0	Female	NA	NA	Bombus_impatiens	Nosema_ceranae	Sham
2018	E6	1	141811.7522257368	Female	NA	NA	Bombus_impatiens	Crithidia_bombi	Parasite
2018	E6	3	16082.368270866958	Female	NA	NA	Bombus_impatiens	Crithidia_bombi	Parasite
2018	E6	4	5.93696449587574	Female	NA	NA	Bombus_impatiens	Crithidia_bombi	Parasite
2018	E6	5	0	Female	NA	NA	Bombus_impatiens	Crithidia_bombi	Parasite
2018	E6	6	130948.93209330618	Female	NA	NA	Bombus_impatiens	Crithidia_bombi	Parasite
2018	E6	7	1752.5382804668438	Female	NA	NA	Bombus_impatiens	Crithidia_bombi	Parasite
2018	E6	8	0	Female	NA	NA	Bombus_impatiens	Crithidia_bombi	Parasite
2018	E6	1	0	Female	NA	NA	Bombus_impatiens	Crithidia_bombi	Sham
2018	E6	2	0	Female	NA	NA	Bombus_impatiens	Crithidia_bombi	Sham
2018	E6	1	0	Female	NA	NA	Bombus_impatiens	Crithidia_mellificae	Parasite
2018	E6	3	0	Female	NA	NA	Bombus_impatiens	Crithidia_mellificae	Parasite
2018	E6	2	0	Female	NA	NA	Bombus_impatiens	Crithidia_mellificae	Sham
2018	E6	3	0	Female	NA	NA	Bombus_impatiens	Crithidia_mellificae	Sham
2018	E6	1	0	Female	NA	NA	Bombus_impatiens	Lotmaria_passim	Parasite
2018	E6	2	0	Female	NA	NA	Bombus_impatiens	Lotmaria_passim	Parasite
2018	E6	3	0	Female	NA	NA	Bombus_impatiens	Lotmaria_passim	Parasite
2018	E6	4	0	Female	NA	NA	Bombus_impatiens	Lotmaria_passim	Parasite
2018	E6	1	0	Female	NA	NA	Bombus_impatiens	Lotmaria_passim	Sham
2018	E6	2	0	Female	NA	NA	Bombus_impatiens	Lotmaria_passim	Sham
2018	E7	1	32.558657327534604	Female	NA	NA	Bombus_impatiens	Crithidia_bombi	Sham
2018	E7	2	0	Female	NA	NA	Bombus_impatiens	Crithidia_bombi	Sham
2018	E7	5	2.36760426597784	Female	NA	NA	Bombus_impatiens	Crithidia_bombi	Sham
2018	E7	1	0	Female	NA	NA	Bombus_impatiens	Crithidia_mellificae	Parasite
2018	E7	2	0	Female	NA	NA	Bombus_impatiens	Crithidia_mellificae	Parasite
2018	E7	3	0	Female	NA	NA	Bombus_impatiens	Crithidia_mellificae	Parasite
2018	E7	4	0	Female	NA	NA	Bombus_impatiens	Crithidia_mellificae	Parasite
2018	E7	5	0	Female	NA	NA	Bombus_impatiens	Crithidia_mellificae	Parasite
2018	E7	6	0	Female	NA	NA	Bombus_impatiens	Crithidia_mellificae	Parasite
2018	E7	7	0	Female	NA	NA	Bombus_impatiens	Crithidia_mellificae	Parasite
2018	E7	1	0	Female	NA	NA	Bombus_impatiens	Crithidia_mellificae	Sham
2018	E7	2	0	Female	NA	NA	Bombus_impatiens	Crithidia_mellificae	Sham
2018	E7	3	1608.867552215422	Female	NA	NA	Bombus_impatiens	Crithidia_mellificae	Sham
2018	E7	1	0	Female	NA	NA	Bombus_impatiens	Lotmaria_passim	Parasite
2018	E7	2	0	Female	NA	NA	Bombus_impatiens	Lotmaria_passim	Parasite
2018	E7	3	0	Female	NA	NA	Bombus_impatiens	Lotmaria_passim	Parasite
2018	E7	4	0	Female	NA	NA	Bombus_impatiens	Lotmaria_passim	Parasite
2018	E7	1	0	Female	NA	NA	Bombus_impatiens	Lotmaria_passim	Sham
2018	E7	2	0	Female	NA	NA	Bombus_impatiens	Lotmaria_passim	Sham
2018	NA	11	0	Female	NA	NA	Halictus_ligatus	Crithidia_bombi	Parasite
2018	NA	13	16433.382904635262	Female	NA	NA	Halictus_ligatus	Crithidia_bombi	Parasite
2018	NA	14	15372.20179446108	Male	NA	NA	Halictus_ligatus	Crithidia_bombi	Parasite
2018	NA	15	55539.913776183595	Male	NA	NA	Halictus_ligatus	Crithidia_bombi	Parasite
2018	NA	17	24.4186034451118	Female	NA	NA	Halictus_ligatus	Crithidia_bombi	Parasite
2018	NA	18	22581.2257687338	Male	NA	NA	Halictus_ligatus	Crithidia_bombi	Parasite
2018	NA	20	1202.02773660448	Female	NA	NA	Halictus_ligatus	Crithidia_bombi	Parasite
2018	NA	21	11.67645698343746	Female	NA	NA	Halictus_ligatus	Crithidia_bombi	Parasite
2018	NA	22	695.67625624786	Male	NA	NA	Halictus_ligatus	Crithidia_bombi	Parasite
2018	NA	23	10.36212518398078	Female	NA	NA	Halictus_ligatus	Crithidia_bombi	Parasite
2018	NA	26	9297.73155886114	Female	NA	NA	Halictus_ligatus	Crithidia_bombi	Parasite
2018	NA	27	3.902556314442	Female	NA	NA	Halictus_ligatus	Crithidia_bombi	Parasite
2018	NA	29	0.601287229221816	Female	NA	NA	Halictus_ligatus	Crithidia_bombi	Parasite
2018	NA	3	76692.13387649281	Female	NA	NA	Halictus_ligatus	Crithidia_bombi	Parasite
2018	NA	30	0	Female	NA	NA	Halictus_ligatus	Crithidia_bombi	Parasite
2018	NA	4	578.605660432088	Female	NA	NA	Halictus_ligatus	Crithidia_bombi	Parasite
2018	NA	7	50340.749338387795	Male	NA	NA	Halictus_ligatus	Crithidia_bombi	Parasite
2018	NA	1	0.36076219118267	Female	NA	NA	Halictus_ligatus	Crithidia_bombi	Sham
2018	NA	10	4.008665836882639	Male	NA	NA	Halictus_ligatus	Crithidia_bombi	Sham
2018	NA	2	2.44156378287852	Male	NA	NA	Halictus_ligatus	Crithidia_bombi	Sham
2018	NA	3	0.387205295427658	Female	NA	NA	Halictus_ligatus	Crithidia_bombi	Sham
2018	NA	4	1.028365419762084	Female	NA	NA	Halictus_ligatus	Crithidia_bombi	Sham
2018	NA	5	0.416659307170984	Male	NA	NA	Halictus_ligatus	Crithidia_bombi	Sham
2018	NA	6	2.48611040332362	Female	NA	NA	Halictus_ligatus	Crithidia_bombi	Sham
2018	NA	7	10.041809178964641	Male	NA	NA	Halictus_ligatus	Crithidia_bombi	Sham
2018	NA	9	3.9687587836407	Female	NA	NA	Halictus_ligatus	Crithidia_bombi	Sham
2018	NA	10	1660886.3250584719	Male	NA	NA	Halictus_ligatus	Crithidia_mellificae	Parasite
2018	NA	15	421962.97636499	Male	NA	NA	Halictus_ligatus	Crithidia_mellificae	Parasite
2018	NA	17	2296844.32556792	Female	NA	NA	Halictus_ligatus	Crithidia_mellificae	Parasite
2018	NA	18	1382307.82186179	Male	NA	NA	Halictus_ligatus	Crithidia_mellificae	Parasite
2018	NA	2	1145993.743905246	Male	NA	NA	Halictus_ligatus	Crithidia_mellificae	Parasite
2018	NA	20	2242119.8958055	Female	NA	NA	Halictus_ligatus	Crithidia_mellificae	Parasite
2018	NA	23	3851219.92895378	Female	NA	NA	Halictus_ligatus	Crithidia_mellificae	Parasite
2018	NA	24	7562375.21615416	Female	NA	NA	Halictus_ligatus	Crithidia_mellificae	Parasite
2018	NA	25	2460657.5679707997	Male	NA	NA	Halictus_ligatus	Crithidia_mellificae	Parasite
2018	NA	3	422.122627792302	Female	NA	NA	Halictus_ligatus	Crithidia_mellificae	Parasite
2018	NA	4	3461167.6567436606	Female	NA	NA	Halictus_ligatus	Crithidia_mellificae	Parasite
2018	NA	5	839.8083773460539	Female	NA	NA	Halictus_ligatus	Crithidia_mellificae	Parasite
2018	NA	7	1231822.442933874	Male	NA	NA	Halictus_ligatus	Crithidia_mellificae	Parasite
2018	NA	8	2422198.8293365203	Female	NA	NA	Halictus_ligatus	Crithidia_mellificae	Parasite
2018	NA	9	2883774.123656	Female	NA	NA	Halictus_ligatus	Crithidia_mellificae	Parasite
2018	NA	21	38.1853299294134	Male	NA	NA	Halictus_ligatus	Crithidia_mellificae	Sham
2018	NA	24	339.31726538214	Female	NA	NA	Halictus_ligatus	Crithidia_mellificae	Sham
2018	NA	25	37.571303494569	Male	NA	NA	Halictus_ligatus	Crithidia_mellificae	Sham
2018	NA	26	54.867908853918	Male	NA	NA	Halictus_ligatus	Crithidia_mellificae	Sham
2018	NA	27	112.87019647140698	Female	NA	NA	Halictus_ligatus	Crithidia_mellificae	Sham
2018	NA	30	8.7924727053301	Male	NA	NA	Halictus_ligatus	Crithidia_mellificae	Sham
2018	NA	10	6.21712360679934	Female	NA	NA	Halictus_ligatus	Lotmaria_passim	Parasite
2018	NA	13	0	Female	NA	NA	Halictus_ligatus	Lotmaria_passim	Parasite
2018	NA	14	0	Male	NA	NA	Halictus_ligatus	Lotmaria_passim	Parasite
2018	NA	15	85.2277864326384	Male	NA	NA	Halictus_ligatus	Lotmaria_passim	Parasite
2018	NA	18	4.23543805506028	Female	NA	NA	Halictus_ligatus	Lotmaria_passim	Parasite
2018	NA	19	358.99657112493003	Male	NA	NA	Halictus_ligatus	Lotmaria_passim	Parasite
2018	NA	2	7.12235714298024	Female	NA	NA	Halictus_ligatus	Lotmaria_passim	Parasite
2018	NA	20	198.65839416531418	Female	NA	NA	Halictus_ligatus	Lotmaria_passim	Parasite
2018	NA	21	0	Female	NA	NA	Halictus_ligatus	Lotmaria_passim	Parasite
2018	NA	22	7.198936915820619	Female	NA	NA	Halictus_ligatus	Lotmaria_passim	Parasite
2018	NA	24	0	Female	NA	NA	Halictus_ligatus	Lotmaria_passim	Parasite
2018	NA	25	9.48890935255796	Female	NA	NA	Halictus_ligatus	Lotmaria_passim	Parasite
2018	NA	26	38.2917609880048	Female	NA	NA	Halictus_ligatus	Lotmaria_passim	Parasite
2018	NA	3	19.422194686353798	Female	NA	NA	Halictus_ligatus	Lotmaria_passim	Parasite
2018	NA	4	34.2429828329338	Female	NA	NA	Halictus_ligatus	Lotmaria_passim	Parasite
2018	NA	8	3.34758573266248	Female	NA	NA	Halictus_ligatus	Lotmaria_passim	Parasite
2018	NA	9	1048.75452695584	Female	NA	NA	Halictus_ligatus	Lotmaria_passim	Parasite
2018	NA	1	0	Female	NA	NA	Halictus_ligatus	Lotmaria_passim	Sham
2018	NA	11	0	Female	NA	NA	Halictus_ligatus	Lotmaria_passim	Sham
2018	NA	2	0	Female	NA	NA	Halictus_ligatus	Lotmaria_passim	Sham
2018	NA	3	821.2235108616139	Female	NA	NA	Halictus_ligatus	Lotmaria_passim	Sham
2018	NA	4	0	Male	NA	NA	Halictus_ligatus	Lotmaria_passim	Sham
2018	NA	6	0	Female	NA	NA	Halictus_ligatus	Lotmaria_passim	Sham
2018	NA	7	0	Female	NA	NA	Halictus_ligatus	Lotmaria_passim	Sham
2018	NA	8	0	Female	NA	NA	Halictus_ligatus	Lotmaria_passim	Sham
2018	NA	9	0	Female	NA	NA	Halictus_ligatus	Lotmaria_passim	Sham
2018	NA	10	0	Female	NA	NA	Halictus_ligatus	Nosema_ceranae	Parasite
2018	NA	11	0	Female	NA	NA	Halictus_ligatus	Nosema_ceranae	Parasite
2018	NA	12	19.100562456504562	Female	NA	NA	Halictus_ligatus	Nosema_ceranae	Parasite
2018	NA	13	92.4153448127398	Female	NA	NA	Halictus_ligatus	Nosema_ceranae	Parasite
2018	NA	14	0	Female	NA	NA	Halictus_ligatus	Nosema_ceranae	Parasite
2018	NA	15	909.232249530132	Female	NA	NA	Halictus_ligatus	Nosema_ceranae	Parasite
2018	NA	16	0	Female	NA	NA	Halictus_ligatus	Nosema_ceranae	Parasite
2018	NA	2	0	Male	NA	NA	Halictus_ligatus	Nosema_ceranae	Parasite
2018	NA	3	0	Female	NA	NA	Halictus_ligatus	Nosema_ceranae	Parasite
2018	NA	4	0	Female	NA	NA	Halictus_ligatus	Nosema_ceranae	Parasite
2018	NA	6	0	Female	NA	NA	Halictus_ligatus	Nosema_ceranae	Parasite
2018	NA	7	19.52580390769322	Female	NA	NA	Halictus_ligatus	Nosema_ceranae	Parasite
2018	NA	8	0	Female	NA	NA	Halictus_ligatus	Nosema_ceranae	Parasite
2018	NA	1	0	Female	NA	NA	Halictus_ligatus	Nosema_ceranae	Sham
2018	NA	2	0	Female	NA	NA	Halictus_ligatus	Nosema_ceranae	Sham
2018	NA	3	0	Female	NA	NA	Halictus_ligatus	Nosema_ceranae	Sham
2018	NA	4	0	Female	NA	NA	Halictus_ligatus	Nosema_ceranae	Sham
2018	NA	5	0	Female	NA	NA	Halictus_ligatus	Nosema_ceranae	Sham
2018	NA	6	0	Female	NA	NA	Halictus_ligatus	Nosema_ceranae	Sham
2018	NA	7	0	Female	NA	NA	Halictus_ligatus	Nosema_ceranae	Sham
2018	NA	8	0	Female	NA	NA	Halictus_ligatus	Nosema_ceranae	Sham
2018	NA	2	12.771662393813399	Female	NA	NA	Osmia_lignaria	Crithidia_bombi	Parasite
2018	NA	3	1.7626518866706238	Male	NA	NA	Osmia_lignaria	Crithidia_bombi	Parasite
2018	NA	10	3555329.98583262	Male	NA	NA	Osmia_lignaria	Crithidia_mellificae	Parasite
2018	NA	11	1107399.669149956	Female	NA	NA	Osmia_lignaria	Crithidia_mellificae	Parasite
2018	NA	12.A	219575.39661156802	Female	NA	NA	Osmia_lignaria	Crithidia_mellificae	Parasite
2018	NA	12.B	3480.33674774886	Female	NA	NA	Osmia_lignaria	Crithidia_mellificae	Parasite
2018	NA	13	22.683852354234798	Male	NA	NA	Osmia_lignaria	Crithidia_mellificae	Parasite
2018	NA	14	8316.307445336839	Male	NA	NA	Osmia_lignaria	Crithidia_mellificae	Parasite
2018	NA	15	115.83186729789202	Male	NA	NA	Osmia_lignaria	Crithidia_mellificae	Parasite
2018	NA	16	272972.91436104	Male	NA	NA	Osmia_lignaria	Crithidia_mellificae	Parasite
2018	NA	18	0	Male	NA	NA	Osmia_lignaria	Crithidia_mellificae	Parasite
2018	NA	8	3101292.23359184	Female	NA	NA	Osmia_lignaria	Crithidia_mellificae	Parasite
2018	NA	9	5108.3697271624205	Female	NA	NA	Osmia_lignaria	Crithidia_mellificae	Parasite
2018	NA	4	0	Male	NA	NA	Osmia_lignaria	Crithidia_mellificae	Sham
2018	NA	9	0	Male	NA	NA	Osmia_lignaria	Crithidia_mellificae	Sham
2018	NA	1	0	Female	NA	NA	Osmia_lignaria	Nosema_ceranae	Parasite
2018	NA	10	0	Female	NA	NA	Osmia_lignaria	Nosema_ceranae	Parasite
2018	NA	11	0	Female	NA	NA	Osmia_lignaria	Nosema_ceranae	Parasite
2018	NA	12	351.545436470762	Male	NA	NA	Osmia_lignaria	Nosema_ceranae	Parasite
2018	NA	13	0	Female	NA	NA	Osmia_lignaria	Nosema_ceranae	Parasite
2018	NA	14	0	Male	NA	NA	Osmia_lignaria	Nosema_ceranae	Parasite
2018	NA	15	0	Male	NA	NA	Osmia_lignaria	Nosema_ceranae	Parasite
2018	NA	16	0	Female	NA	NA	Osmia_lignaria	Nosema_ceranae	Parasite
2018	NA	17	14220.83950676188	Male	NA	NA	Osmia_lignaria	Nosema_ceranae	Parasite
2018	NA	18	3581.17476429604	Female	NA	NA	Osmia_lignaria	Nosema_ceranae	Parasite
2018	NA	2	11668.75153315078	Female	NA	NA	Osmia_lignaria	Nosema_ceranae	Parasite
2018	NA	3	2674.48686092438	Female	NA	NA	Osmia_lignaria	Nosema_ceranae	Parasite
2018	NA	4	0	Female	NA	NA	Osmia_lignaria	Nosema_ceranae	Parasite
2018	NA	5	0	Male	NA	NA	Osmia_lignaria	Nosema_ceranae	Parasite
2018	NA	6	105.796715205873	Female	NA	NA	Osmia_lignaria	Nosema_ceranae	Parasite
2018	NA	7	49.4133315723072	Female	NA	NA	Osmia_lignaria	Nosema_ceranae	Parasite
2018	NA	8	11862.33535724682	Female	NA	NA	Osmia_lignaria	Nosema_ceranae	Parasite
2018	NA	9	78.4994383380712	Female	NA	NA	Osmia_lignaria	Nosema_ceranae	Parasite
2018	NA	2	0	Male	NA	NA	Osmia_lignaria	Nosema_ceranae	Sham
2018	NA	3	0	Female	NA	NA	Osmia_lignaria	Nosema_ceranae	Sham
2018	NA	4	0	Male	NA	NA	Osmia_lignaria	Nosema_ceranae	Sham
2018	NA	5	0	Male	NA	NA	Osmia_lignaria	Nosema_ceranae	Sham
2018	NA	6	0	Female	NA	NA	Osmia_lignaria	Nosema_ceranae	Sham
2018	NA	7	0	Female	NA	NA	Osmia_lignaria	Nosema_ceranae	Sham
2018	NA	8	0	Female	NA	NA	Osmia_lignaria	Nosema_ceranae	Sham
2018	NA	9	0	Male	NA	NA	Osmia_lignaria	Nosema_ceranae	Sham
2019	NA	1	0	Male	YES	0.14285714285714285	Osmia_lignaria	Crithidia_bombi	Parasite
2019	NA	11	9495.490910832057	Male	YES	0.1388888888888889	Osmia_lignaria	Crithidia_bombi	Parasite
2019	NA	12	0	Male	YES	0.1388888888888889	Osmia_lignaria	Crithidia_bombi	Parasite
2019	NA	13	0	Male	YES	0.1388888888888889	Osmia_lignaria	Crithidia_bombi	Parasite
2019	NA	14	36686.138061764446	Male	YES	0.1388888888888889	Osmia_lignaria	Crithidia_bombi	Parasite
2019	NA	15	18557.640252226593	Male	YES	0.10989010989010989	Osmia_lignaria	Crithidia_bombi	Parasite
2019	NA	16	760492.4039517981	Male	NO	1	Osmia_lignaria	Crithidia_bombi	Parasite
2019	NA	17	59665.023833727006	Male	NO	1	Osmia_lignaria	Crithidia_bombi	Parasite
2019	NA	22	0	Male	YES	0.10638297872340426	Osmia_lignaria	Crithidia_bombi	Parasite
2019	NA	24	39050.27325146539	Male	YES	0.11235955056179775	Osmia_lignaria	Crithidia_bombi	Parasite
2019	NA	28	0	Male	YES	0.10810810810810811	Osmia_lignaria	Crithidia_bombi	Parasite
2019	NA	30	0	Male	YES	0.10810810810810811	Osmia_lignaria	Crithidia_bombi	Parasite
2019	NA	31	0	Male	YES	0.10810810810810811	Osmia_lignaria	Crithidia_bombi	Parasite
2019	NA	33	0	Male	YES	0.1095890410958904	Osmia_lignaria	Crithidia_bombi	Parasite
2019	NA	35	0	Male	YES	0.14285714285714285	Osmia_lignaria	Crithidia_bombi	Parasite
2019	NA	37	0	Male	YES	0.14285714285714285	Osmia_lignaria	Crithidia_bombi	Parasite
2019	NA	38	297193.14067270403	Male	NO	1	Osmia_lignaria	Crithidia_bombi	Parasite
2019	NA	39	0.47820528791052286	Male	YES	0.14285714285714285	Osmia_lignaria	Crithidia_bombi	Parasite
2019	NA	40	0	Male	YES	0.10638297872340426	Osmia_lignaria	Crithidia_bombi	Parasite
2019	NA	41	1080462.1628087359	Male	NO	1	Osmia_lignaria	Crithidia_bombi	Parasite
2019	NA	42	140961.9760089162	Male	NO	1	Osmia_lignaria	Crithidia_bombi	Parasite
2019	NA	44	1672.00502913742	Male	YES	0.1111111111111111	Osmia_lignaria	Crithidia_bombi	Parasite
2019	NA	9	0	Male	YES	0.10695187165775401	Osmia_lignaria	Crithidia_bombi	Parasite
2019	NA	1	0	Male	YES	0.10638297872340426	Osmia_lignaria	Crithidia_bombi	Sham
2019	NA	10	0	Male	YES	0.10638297872340426	Osmia_lignaria	Crithidia_bombi	Sham
2019	NA	11	0	Male	YES	0.1111111111111111	Osmia_lignaria	Crithidia_bombi	Sham
2019	NA	12	1.0044808253558923	Male	YES	0.10989010989010989	Osmia_lignaria	Crithidia_bombi	Sham
2019	NA	13	0	Male	YES	0.1111111111111111	Osmia_lignaria	Crithidia_bombi	Sham
2019	NA	18	0	Male	YES	0.10638297872340426	Osmia_lignaria	Crithidia_bombi	Sham
2019	NA	19	0	Male	YES	0.10638297872340426	Osmia_lignaria	Crithidia_bombi	Sham
2019	NA	2	15904.56755769514	Male	NO	1	Osmia_lignaria	Crithidia_bombi	Sham
2019	NA	20	0	Male	YES	0.10638297872340426	Osmia_lignaria	Crithidia_bombi	Sham
2019	NA	27	0	Male	YES	0.10810810810810811	Osmia_lignaria	Crithidia_bombi	Sham
2019	NA	28	0	Male	YES	0.10810810810810811	Osmia_lignaria	Crithidia_bombi	Sham
2019	NA	29	0	Male	NO	1	Osmia_lignaria	Crithidia_bombi	Sham
2019	NA	3	0	Male	YES	0.11235955056179775	Osmia_lignaria	Crithidia_bombi	Sham
2019	NA	4	0	Male	YES	0.10869565217391304	Osmia_lignaria	Crithidia_bombi	Sham
2019	NA	6	0	Male	YES	0.23255813953488372	Osmia_lignaria	Crithidia_bombi	Sham
2019	NA	8	0	Male	YES	0.23255813953488372	Osmia_lignaria	Crithidia_bombi	Sham
2019	NA	9	0	Male	YES	0.23255813953488372	Osmia_lignaria	Crithidia_bombi	Sham
2019	NA	11	0	Male	YES	0.10810810810810811	Osmia_lignaria	Lotmaria_passim	Parasite
2019	NA	13	1.0010168700998012	Male	YES	0.10810810810810811	Osmia_lignaria	Lotmaria_passim	Parasite
2019	NA	14	0	Male	YES	0.10810810810810811	Osmia_lignaria	Lotmaria_passim	Parasite
2019	NA	18	0	Male	YES	0.10810810810810811	Osmia_lignaria	Lotmaria_passim	Parasite
2019	NA	19	0	Male	YES	0.10810810810810811	Osmia_lignaria	Lotmaria_passim	Parasite
2019	NA	21	1.3647479615195288	Male	YES	0.10810810810810811	Osmia_lignaria	Lotmaria_passim	Parasite
2019	NA	22	0.5047924183504238	Male	YES	0.10810810810810811	Osmia_lignaria	Lotmaria_passim	Parasite
2019	NA	23	0	Male	YES	0.10810810810810811	Osmia_lignaria	Lotmaria_passim	Parasite
2019	NA	25	0	Male	YES	0.10810810810810811	Osmia_lignaria	Lotmaria_passim	Parasite
2019	NA	3	0	Male	YES	0.10810810810810811	Osmia_lignaria	Lotmaria_passim	Parasite
2019	NA	37	0.8456354280398509	Male	YES	0.10810810810810811	Osmia_lignaria	Lotmaria_passim	Parasite
2019	NA	41	0	Male	YES	0.10810810810810811	Osmia_lignaria	Lotmaria_passim	Parasite
2019	NA	42	0	Male	NO	1	Osmia_lignaria	Lotmaria_passim	Parasite
2019	NA	48	0	Male	YES	0.10810810810810811	Osmia_lignaria	Lotmaria_passim	Parasite
2019	NA	49	0	Female	YES	0.10810810810810811	Osmia_lignaria	Lotmaria_passim	Parasite
2019	NA	5	0	Male	NO	1	Osmia_lignaria	Lotmaria_passim	Parasite
2019	NA	51	0	Male	YES	0.10810810810810811	Osmia_lignaria	Lotmaria_passim	Parasite
2019	NA	52	0	Male	YES	0.10810810810810811	Osmia_lignaria	Lotmaria_passim	Parasite
2019	NA	54	551.3706475961341	Male	YES	0.10810810810810811	Osmia_lignaria	Lotmaria_passim	Parasite
2019	NA	56	0	Male	YES	0.10810810810810811	Osmia_lignaria	Lotmaria_passim	Parasite
2019	NA	57	0	Male	YES	0.10810810810810811	Osmia_lignaria	Lotmaria_passim	Parasite
2019	NA	59	0	Male	YES	0.10810810810810811	Osmia_lignaria	Lotmaria_passim	Parasite
2019	NA	60	0	Male	YES	0.10810810810810811	Osmia_lignaria	Lotmaria_passim	Parasite
2019	NA	62	0	Male	YES	0.10810810810810811	Osmia_lignaria	Lotmaria_passim	Parasite
2019	NA	63	0	Male	YES	0.10810810810810811	Osmia_lignaria	Lotmaria_passim	Parasite
2019	NA	64	0	Male	YES	0.10810810810810811	Osmia_lignaria	Lotmaria_passim	Parasite
2019	NA	65	0	Male	YES	0.10810810810810811	Osmia_lignaria	Lotmaria_passim	Parasite
2019	NA	66	0	Male	YES	0.10810810810810811	Osmia_lignaria	Lotmaria_passim	Parasite
2019	NA	67	0	Male	YES	0.10810810810810811	Osmia_lignaria	Lotmaria_passim	Parasite
2019	NA	7	0	Male	YES	0.10810810810810811	Osmia_lignaria	Lotmaria_passim	Parasite
2019	NA	71	0	Male	YES	0.10810810810810811	Osmia_lignaria	Lotmaria_passim	Parasite
2019	NA	72	0	Male	YES	0.10810810810810811	Osmia_lignaria	Lotmaria_passim	Parasite
2019	NA	77	0	Male	YES	0.10810810810810811	Osmia_lignaria	Lotmaria_passim	Parasite
2019	NA	1	0	Male	YES	0.10810810810810811	Osmia_lignaria	Lotmaria_passim	Sham
2019	NA	15	0	Male	YES	0.10810810810810811	Osmia_lignaria	Lotmaria_passim	Sham
2019	NA	2	0	Male	YES	0.10810810810810811	Osmia_lignaria	Lotmaria_passim	Sham
2019	NA	27	0.281384961205409	Male	YES	0.25	Osmia_lignaria	Lotmaria_passim	Sham
2019	NA	30	8.28979829880092	Male	NO	1	Osmia_lignaria	Lotmaria_passim	Sham
2019	NA	34	0	Male	YES	0.1092896174863388	Osmia_lignaria	Lotmaria_passim	Sham
2019	NA	35	0	Male	YES	0.10810810810810811	Osmia_lignaria	Lotmaria_passim	Sham
2019	NA	36	0	Male	YES	0.25	Osmia_lignaria	Lotmaria_passim	Sham
2019	NA	4	0	Male	YES	0.10810810810810811	Osmia_lignaria	Lotmaria_passim	Sham
2019	NA	43	0	Female	NO	1	Osmia_lignaria	Lotmaria_passim	Sham
2019	NA	44	0	Male	YES	0.1092896174863388	Osmia_lignaria	Lotmaria_passim	Sham
2019	NA	46	0	Male	YES	0.25	Osmia_lignaria	Lotmaria_passim	Sham
2019	NA	47	0	Male	YES	0.10810810810810811	Osmia_lignaria	Lotmaria_passim	Sham
2019	NA	50	0	Male	YES	0.11627906976744186	Osmia_lignaria	Lotmaria_passim	Sham
2019	NA	53	0	Male	YES	0.10810810810810811	Osmia_lignaria	Lotmaria_passim	Sham
2019	NA	75	0	Male	YES	0.10810810810810811	Osmia_lignaria	Lotmaria_passim	Sham
2019	NA	76	0	Male	YES	0.10810810810810811	Osmia_lignaria	Lotmaria_passim	Sham
2019	NA	78	0.5236239380844043	Male	YES	0.10810810810810811	Osmia_lignaria	Lotmaria_passim	Sham
2019	NA	79	0	Male	YES	0.10810810810810811	Osmia_lignaria	Lotmaria_passim	Sham
2019	NA	8	0	Male	YES	0.1092896174863388	Osmia_lignaria	Lotmaria_passim	Sham
2019	NA	81	0	Male	YES	0.10810810810810811	Osmia_lignaria	Lotmaria_passim	Sham
2019	NA	87	0	Male	YES	0.10810810810810811	Osmia_lignaria	Lotmaria_passim	Sham
2019	NA	88	1.0864614568024586	Male	YES	0.10810810810810811	Osmia_lignaria	Lotmaria_passim	Sham
